# Supplementary material for: Early life interventions metformin and trodusquemine metabolically reprogram the developing mouse liver through transcriptomic alterations
Source: Aging Cell. 2024 May 27;23(9):e14227. doi: 10.1111/acel.14227 (PMC11488326; doi:10.1111/acel.14227)
Supplement: Supplementary file 1 — Appendix S1. [file ACEL-23-e14227-s002.xlsx]

## Sheet: Supplemental Table 2
Comparisons for Figure 2						Comparisons for Figure 3						Comparisons for Figure 4						Comparisons for Figure 5						Comparisons for Supplemental Figure 1
Pi3k	Contrast	SE	t	P-value		Cd36	Contrast	SE	t	P-value		Apob	Contrast	SE	t	P-value		Cideb	Contrast	SE	t	P-value		Lxr	Contrast	SE	t	P-value
(0 1) vs (0 0)	-0.253	0.44	-0.58	0.992		(0 1) vs (0 0)	-0.479	0.529	-0.91	0.943		(0 1) vs (0 0)	-0.741	0.44	-1.69	0.547		(0 1) vs (0 0)	0.531	0.426	1.25	0.812		(0 1) vs (0 0)	0.165	0.206	0.8	0.966
(0 2) vs (0 0)	-1.515	0.429	-3.53	0.011		(0 2) vs (0 0)	-1.624	0.517	-3.14	0.031		(0 2) vs (0 0)	-1.928	0.43	-4.49	0.001		(0 2) vs (0 0)	0.352	0.416	0.85	0.957		(0 2) vs (0 0)	-1.851	0.201	-9.22	<0.001
(1 0) vs (0 0)	-0.267	0.44	-0.61	0.99		(1 0) vs (0 0)	0.565	0.529	1.07	0.892		(1 0) vs (0 0)	-1.119	0.44	-2.54	0.129		(1 0) vs (0 0)	0.928	0.426	2.18	0.264		(1 0) vs (0 0)	0.38	0.206	1.85	0.444
(1 1) vs (0 0)	-0.042	0.452	-0.09	1		(1 1) vs (0 0)	0.089	0.543	0.16	1		(1 1) vs (0 0)	-1.222	0.452	-2.71	0.09		(1 1) vs (0 0)	0.717	0.438	1.64	0.578		(1 1) vs (0 0)	-0.035	0.211	-0.17	1
(1 2) vs (0 0)	-1.729	0.429	-4.03	0.002		(1 2) vs (0 0)	-0.577	0.517	-1.12	0.872		(1 2) vs (0 0)	-2.161	0.43	-5.03	<0.001		(1 2) vs (0 0)	0.158	0.416	0.38	0.999		(1 2) vs (0 0)	-1.863	0.201	-9.28	<0.001
(0 2) vs (0 1)	-1.262	0.429	-2.94	0.052		(0 2) vs (0 1)	-1.145	0.517	-2.22	0.247		(0 2) vs (0 1)	-1.187	0.43	-2.76	0.079		(0 2) vs (0 1)	-0.179	0.416	-0.43	0.998		(0 2) vs (0 1)	-2.016	0.201	-10.04	<0.001
(1 0) vs (0 1)	-0.014	0.44	-0.03	1		(1 0) vs (0 1)	1.044	0.529	1.98	0.369		(1 0) vs (0 1)	-0.378	0.44	-0.86	0.955		(1 0) vs (0 1)	0.397	0.426	0.93	0.937		(1 0) vs (0 1)	0.215	0.206	1.05	0.9
(1 1) vs (0 1)	0.211	0.452	0.47	0.997		(1 1) vs (0 1)	0.568	0.543	1.05	0.9		(1 1) vs (0 1)	-0.481	0.452	-1.06	0.893		(1 1) vs (0 1)	0.185	0.438	0.42	0.998		(1 1) vs (0 1)	-0.2	0.211	-0.95	0.932
(1 2) vs (0 1)	-1.476	0.429	-3.44	0.014		(1 2) vs (0 1)	-0.098	0.517	-0.19	1		(1 2) vs (0 1)	-1.42	0.43	-3.3	0.02		(1 2) vs (0 1)	-0.373	0.416	-0.9	0.946		(1 2) vs (0 1)	-2.028	0.201	-10.1	<0.001
(1 0) vs (0 2)	1.248	0.429	2.91	0.056		(1 0) vs (0 2)	2.189	0.517	4.24	0.001		(1 0) vs (0 2)	0.81	0.43	1.88	0.423		(1 0) vs (0 2)	0.576	0.416	1.38	0.736		(1 0) vs (0 2)	2.231	0.201	11.11	<0.001
(1 1) vs (0 2)	1.472	0.442	3.33	0.018		(1 1) vs (0 2)	1.713	0.531	3.22	0.025		(1 1) vs (0 2)	0.706	0.442	1.6	0.604		(1 1) vs (0 2)	0.365	0.428	0.85	0.956		(1 1) vs (0 2)	1.816	0.207	8.79	<0.001
(1 2) vs (0 2)	-0.214	0.419	-0.51	0.996		(1 2) vs (0 2)	1.047	0.504	2.08	0.315		(1 2) vs (0 2)	-0.233	0.419	-0.55	0.993		(1 2) vs (0 2)	-0.193	0.406	-0.48	0.997		(1 2) vs (0 2)	-0.012	0.196	-0.06	1
(1 1) vs (1 0)	0.224	0.452	0.5	0.996		(1 1) vs (1 0)	-0.476	0.543	-0.88	0.951		(1 1) vs (1 0)	-0.104	0.452	-0.23	1		(1 1) vs (1 0)	-0.211	0.438	-0.48	0.997		(1 1) vs (1 0)	-0.415	0.211	-1.96	0.376
(1 2) vs (1 0)	-1.462	0.429	-3.41	0.015		(1 2) vs (1 0)	-1.142	0.517	-2.21	0.249		(1 2) vs (1 0)	-1.042	0.43	-2.43	0.166		(1 2) vs (1 0)	-0.77	0.416	-1.85	0.444		(1 2) vs (1 0)	-2.243	0.201	-11.17	<0.001
(1 2) vs (1 1)	-1.687	0.442	-3.82	0.004		(1 2) vs (1 1)	-0.666	0.531	-1.25	0.809		(1 2) vs (1 1)	-0.939	0.442	-2.12	0.291		(1 2) vs (1 1)	-0.558	0.428	-1.3	0.782		(1 2) vs (1 1)	-1.828	0.207	-8.85	<0.001
Akt2	Contrast	SE	t	P-value		Acc	Contrast	SE	t	P-value		Apoe	Contrast	SE	t	P-value		Mttp	Contrast	SE	t	P-value		Abcg5	Contrast	SE	t	P-value
(0 1) vs (0 0)	-0.058	0.396	-0.15	1		(0 1) vs (0 0)	-0.251	0.449	-0.56	0.993		(0 1) vs (0 0)	-0.324	0.357	-0.91	0.943		(0 1) vs (0 0)	-0.774	0.385	-2.01	0.349		(0 1) vs (0 0)	0.675	0.458	1.47	0.683
(0 2) vs (0 0)	-0.791	0.387	-2.04	0.331		(0 2) vs (0 0)	-1.688	0.439	-3.85	0.004		(0 2) vs (0 0)	-1.406	0.349	-4.04	0.002		(0 2) vs (0 0)	-1.452	0.376	-3.86	0.004		(0 2) vs (0 0)	-0.836	0.448	-1.87	0.433
(1 0) vs (0 0)	0.379	0.396	0.96	0.929		(1 0) vs (0 0)	0.626	0.449	1.39	0.73		(1 0) vs (0 0)	0.098	0.357	0.27	1		(1 0) vs (0 0)	-0.375	0.385	-0.97	0.924		(1 0) vs (0 0)	0.757	0.458	1.65	0.568
(1 1) vs (0 0)	0.325	0.407	0.8	0.967		(1 1) vs (0 0)	0.345	0.461	0.75	0.975		(1 1) vs (0 0)	-0.347	0.366	-0.95	0.933		(1 1) vs (0 0)	-0.541	0.395	-1.37	0.745		(1 1) vs (0 0)	1.112	0.471	2.36	0.188
(1 2) vs (0 0)	-0.672	0.387	-1.74	0.515		(1 2) vs (0 0)	-1.562	0.439	-3.56	0.01		(1 2) vs (0 0)	-1.565	0.349	-4.49	0.001		(1 2) vs (0 0)	-1.776	0.376	-4.72	<0.001		(1 2) vs (0 0)	0.582	0.448	1.3	0.784
(0 2) vs (0 1)	-0.733	0.387	-1.89	0.417		(0 2) vs (0 1)	-1.437	0.439	-3.27	0.021		(0 2) vs (0 1)	-1.083	0.349	-3.11	0.034		(0 2) vs (0 1)	-0.678	0.376	-1.8	0.472		(0 2) vs (0 1)	-1.511	0.448	-3.37	0.016
(1 0) vs (0 1)	0.438	0.396	1.1	0.877		(1 0) vs (0 1)	0.878	0.449	1.95	0.381		(1 0) vs (0 1)	0.421	0.357	1.18	0.844		(1 0) vs (0 1)	0.399	0.385	1.04	0.903		(1 0) vs (0 1)	0.083	0.458	0.18	1
(1 1) vs (0 1)	0.383	0.407	0.94	0.934		(1 1) vs (0 1)	0.597	0.461	1.29	0.787		(1 1) vs (0 1)	-0.023	0.366	-0.06	1		(1 1) vs (0 1)	0.233	0.395	0.59	0.991		(1 1) vs (0 1)	0.437	0.471	0.93	0.937
(1 2) vs (0 1)	-0.613	0.387	-1.58	0.612		(1 2) vs (0 1)	-1.311	0.439	-2.99	0.046		(1 2) vs (0 1)	-1.241	0.349	-3.56	0.01		(1 2) vs (0 1)	-1.002	0.376	-2.66	0.099		(1 2) vs (0 1)	-0.093	0.448	-0.21	1
(1 0) vs (0 2)	1.171	0.387	3.02	0.042		(1 0) vs (0 2)	2.315	0.439	5.28	<0.001		(1 0) vs (0 2)	1.504	0.349	4.32	0.001		(1 0) vs (0 2)	1.077	0.376	2.87	0.062		(1 0) vs (0 2)	1.593	0.448	3.56	0.01
(1 1) vs (0 2)	1.116	0.398	2.8	0.072		(1 1) vs (0 2)	2.034	0.451	4.51	<0.001		(1 1) vs (0 2)	1.06	0.359	2.96	0.05		(1 1) vs (0 2)	0.911	0.387	2.36	0.19		(1 1) vs (0 2)	1.948	0.461	4.23	0.001
(1 2) vs (0 2)	0.12	0.378	0.32	1		(1 2) vs (0 2)	0.126	0.428	0.29	1		(1 2) vs (0 2)	-0.159	0.34	-0.47	0.997		(1 2) vs (0 2)	-0.323	0.367	-0.88	0.949		(1 2) vs (0 2)	1.418	0.437	3.24	0.023
(1 1) vs (1 0)	-0.054	0.407	-0.13	1		(1 1) vs (1 0)	-0.281	0.461	-0.61	0.99		(1 1) vs (1 0)	-0.444	0.366	-1.21	0.829		(1 1) vs (1 0)	-0.166	0.395	-0.42	0.998		(1 1) vs (1 0)	0.355	0.471	0.75	0.974
(1 2) vs (1 0)	-1.051	0.387	-2.72	0.088		(1 2) vs (1 0)	-2.189	0.439	-4.99	<0.001		(1 2) vs (1 0)	-1.663	0.349	-4.77	<0.001		(1 2) vs (1 0)	-1.401	0.376	-3.73	0.006		(1 2) vs (1 0)	-0.176	0.448	-0.39	0.999
(1 2) vs (1 1)	-0.997	0.398	-2.5	0.141		(1 2) vs (1 1)	-1.908	0.451	-4.23	0.001		(1 2) vs (1 1)	-1.218	0.359	-3.4	0.015		(1 2) vs (1 1)	-1.235	0.387	-3.19	0.027		(1 2) vs (1 1)	-0.53	0.461	-1.15	0.857
Mtor	Contrast	SE	t	P-value		Scd1	Contrast	SE	t	P-value		Apoa1	Contrast	SE	t	P-value		Sar1a	Contrast	SE	t	P-value		Cyp7a1	Contrast	SE	t	P-value
(0 1) vs (0 0)	0.094	0.273	0.34	0.999		(0 1) vs (0 0)	1.04	0.562	1.85	0.444		(0 1) vs (0 0)	0.012	0.425	0.03	1		(0 1) vs (0 0)	-0.472	0.316	-1.49	0.671		(0 1) vs (0 0)	-0.493	0.537	-0.92	0.94
(0 2) vs (0 0)	-0.918	0.266	-3.45	0.013		(0 2) vs (0 0)	0.505	0.549	0.92	0.94		(0 2) vs (0 0)	-1.432	0.415	-3.45	0.013		(0 2) vs (0 0)	-1.68	0.309	-5.44	<0.001		(0 2) vs (0 0)	-0.939	0.525	-1.79	0.481
(1 0) vs (0 0)	-0.167	0.273	-0.61	0.99		(1 0) vs (0 0)	2.001	0.562	3.56	0.01		(1 0) vs (0 0)	-0.827	0.425	-1.95	0.385		(1 0) vs (0 0)	-0.387	0.316	-1.22	0.823		(1 0) vs (0 0)	-0.388	0.537	-0.72	0.978
(1 1) vs (0 0)	-0.377	0.28	-1.35	0.758		(1 1) vs (0 0)	1.131	0.578	1.96	0.379		(1 1) vs (0 0)	-0.551	0.436	-1.26	0.803		(1 1) vs (0 0)	-0.349	0.325	-1.07	0.89		(1 1) vs (0 0)	-0.722	0.552	-1.31	0.779
(1 2) vs (0 0)	-0.778	0.266	-2.92	0.054		(1 2) vs (0 0)	0.938	0.549	1.71	0.533		(1 2) vs (0 0)	-1.646	0.415	-3.97	0.003		(1 2) vs (0 0)	-1.482	0.309	-4.8	<0.001		(1 2) vs (0 0)	-1.641	0.525	-3.13	0.032
(0 2) vs (0 1)	-1.012	0.266	-3.8	0.005		(0 2) vs (0 1)	-0.535	0.549	-0.97	0.924		(0 2) vs (0 1)	-1.444	0.415	-3.48	0.012		(0 2) vs (0 1)	-1.208	0.309	-3.91	0.003		(0 2) vs (0 1)	-0.446	0.525	-0.85	0.957
(1 0) vs (0 1)	-0.261	0.273	-0.96	0.929		(1 0) vs (0 1)	0.961	0.562	1.71	0.532		(1 0) vs (0 1)	-0.838	0.425	-1.97	0.37		(1 0) vs (0 1)	0.084	0.316	0.27	1		(1 0) vs (0 1)	0.104	0.537	0.19	1
(1 1) vs (0 1)	-0.471	0.28	-1.68	0.55		(1 1) vs (0 1)	0.091	0.578	0.16	1		(1 1) vs (0 1)	-0.563	0.436	-1.29	0.789		(1 1) vs (0 1)	0.123	0.325	0.38	0.999		(1 1) vs (0 1)	-0.229	0.552	-0.42	0.998
(1 2) vs (0 1)	-0.871	0.266	-3.27	0.022		(1 2) vs (0 1)	-0.102	0.549	-0.19	1		(1 2) vs (0 1)	-1.658	0.415	-4	0.003		(1 2) vs (0 1)	-1.01	0.309	-3.27	0.022		(1 2) vs (0 1)	-1.148	0.525	-2.19	0.26
(1 0) vs (0 2)	0.751	0.266	2.82	0.069		(1 0) vs (0 2)	1.496	0.549	2.72	0.087		(1 0) vs (0 2)	0.606	0.415	1.46	0.69		(1 0) vs (0 2)	1.293	0.309	4.18	0.001		(1 0) vs (0 2)	0.551	0.525	1.05	0.899
(1 1) vs (0 2)	0.542	0.274	1.98	0.369		(1 1) vs (0 2)	0.626	0.565	1.11	0.876		(1 1) vs (0 2)	0.881	0.427	2.07	0.32		(1 1) vs (0 2)	1.331	0.318	4.19	0.001		(1 1) vs (0 2)	0.217	0.54	0.4	0.999
(1 2) vs (0 2)	0.141	0.26	0.54	0.994		(1 2) vs (0 2)	0.433	0.536	0.81	0.965		(1 2) vs (0 2)	-0.214	0.405	-0.53	0.995		(1 2) vs (0 2)	0.198	0.301	0.66	0.986		(1 2) vs (0 2)	-0.702	0.512	-1.37	0.744
(1 1) vs (1 0)	-0.21	0.28	-0.75	0.975		(1 1) vs (1 0)	-0.87	0.578	-1.51	0.662		(1 1) vs (1 0)	0.276	0.436	0.63	0.988		(1 1) vs (1 0)	0.039	0.325	0.12	1		(1 1) vs (1 0)	-0.334	0.552	-0.61	0.99
(1 2) vs (1 0)	-0.61	0.266	-2.29	0.215		(1 2) vs (1 0)	-1.063	0.549	-1.93	0.393		(1 2) vs (1 0)	-0.82	0.415	-1.98	0.369		(1 2) vs (1 0)	-1.095	0.309	-3.54	0.01		(1 2) vs (1 0)	-1.252	0.525	-2.39	0.179
(1 2) vs (1 1)	-0.401	0.274	-1.46	0.69		(1 2) vs (1 1)	-0.193	0.565	-0.34	0.999		(1 2) vs (1 1)	-1.095	0.427	-2.57	0.123		(1 2) vs (1 1)	-1.133	0.318	-3.57	0.009		(1 2) vs (1 1)	-0.918	0.54	-1.7	0.537
Srebp1	Contrast	SE	t	P-value		Sirt1	Contrast	SE	t	P-value		Apoa4	Contrast	SE	t	P-value		Sar1b	Contrast	SE	t	P-value
(0 1) vs (0 0)	0.882	0.561	1.57	0.62		(0 1) vs (0 0)	-0.218	0.245	-0.89	0.947		(0 1) vs (0 0)	-0.627	0.489	-1.28	0.793		(0 1) vs (0 0)	-0.241	0.322	-0.75	0.975
(0 2) vs (0 0)	-0.204	0.549	-0.37	0.999		(0 2) vs (0 0)	-1.316	0.239	-5.51	<0.001		(0 2) vs (0 0)	-1.039	0.478	-2.17	0.266		(0 2) vs (0 0)	-1.117	0.315	-3.55	0.01
(1 0) vs (0 0)	1.306	0.561	2.33	0.201		(1 0) vs (0 0)	-0.71	0.245	-2.9	0.057		(1 0) vs (0 0)	0.504	0.489	1.03	0.906		(1 0) vs (0 0)	-0.106	0.322	-0.33	0.999
(1 1) vs (0 0)	1.332	0.577	2.31	0.208		(1 1) vs (0 0)	-0.494	0.251	-1.97	0.374		(1 1) vs (0 0)	0.175	0.502	0.35	0.999		(1 1) vs (0 0)	-0.397	0.331	-1.2	0.836
(1 2) vs (0 0)	-0.41	0.549	-0.75	0.975		(1 2) vs (0 0)	-1.152	0.239	-4.82	<0.001		(1 2) vs (0 0)	-1.027	0.478	-2.15	0.278		(1 2) vs (0 0)	-0.882	0.315	-2.8	0.073
(0 2) vs (0 1)	-1.086	0.549	-1.98	0.367		(0 2) vs (0 1)	-1.098	0.239	-4.59	<0.001		(0 2) vs (0 1)	-0.412	0.478	-0.86	0.954		(0 2) vs (0 1)	-0.876	0.315	-2.78	0.076
(1 0) vs (0 1)	0.424	0.561	0.76	0.974		(1 0) vs (0 1)	-0.492	0.245	-2.01	0.349		(1 0) vs (0 1)	1.131	0.489	2.31	0.207		(1 0) vs (0 1)	0.135	0.322	0.42	0.998
(1 1) vs (0 1)	0.449	0.577	0.78	0.97		(1 1) vs (0 1)	-0.277	0.251	-1.1	0.879		(1 1) vs (0 1)	0.802	0.502	1.6	0.604		(1 1) vs (0 1)	-0.155	0.331	-0.47	0.997
(1 2) vs (0 1)	-1.292	0.549	-2.36	0.19		(1 2) vs (0 1)	-0.934	0.239	-3.91	0.003		(1 2) vs (0 1)	-0.4	0.478	-0.84	0.959		(1 2) vs (0 1)	-0.64	0.315	-2.03	0.338
(1 0) vs (0 2)	1.51	0.549	2.75	0.081		(1 0) vs (0 2)	0.606	0.239	2.54	0.132		(1 0) vs (0 2)	1.543	0.478	3.23	0.024		(1 0) vs (0 2)	1.011	0.315	3.21	0.026
(1 1) vs (0 2)	1.535	0.564	2.72	0.087		(1 1) vs (0 2)	0.822	0.246	3.34	0.018		(1 1) vs (0 2)	1.214	0.491	2.47	0.151		(1 1) vs (0 2)	0.721	0.324	2.22	0.244
(1 2) vs (0 2)	-0.206	0.535	-0.39	0.999		(1 2) vs (0 2)	0.164	0.233	0.7	0.981		(1 2) vs (0 2)	0.012	0.466	0.03	1		(1 2) vs (0 2)	0.236	0.307	0.77	0.972
(1 1) vs (1 0)	0.025	0.577	0.04	1		(1 1) vs (1 0)	0.216	0.251	0.86	0.955		(1 1) vs (1 0)	-0.328	0.502	-0.65	0.986		(1 1) vs (1 0)	-0.291	0.331	-0.88	0.95
(1 2) vs (1 0)	-1.716	0.549	-3.13	0.032		(1 2) vs (1 0)	-0.442	0.239	-1.85	0.445		(1 2) vs (1 0)	-1.53	0.478	-3.2	0.026		(1 2) vs (1 0)	-0.776	0.315	-2.46	0.154
(1 2) vs (1 1)	-1.741	0.564	-3.09	0.036		(1 2) vs (1 1)	-0.657	0.246	-2.67	0.097		(1 2) vs (1 1)	-1.202	0.491	-2.45	0.159		(1 2) vs (1 1)	-0.485	0.324	-1.5	0.668
						Cpt1	Contrast	SE	t	P-value								Sec22b	Contrast	SE	t	P-value
						(0 1) vs (0 0)	-0.266	0.451	-0.59	0.991								(0 1) vs (0 0)	-0.648	0.383	-1.69	0.543
						(0 2) vs (0 0)	-1.643	0.44	-3.73	0.006								(0 2) vs (0 0)	-2.986	0.374	-7.98	<0.001
						(1 0) vs (0 0)	0.009	0.451	0.02	1								(1 0) vs (0 0)	-0.496	0.383	-1.29	0.787
						(1 1) vs (0 0)	-0.445	0.463	-0.96	0.928								(1 1) vs (0 0)	-0.935	0.394	-2.37	0.183
						(1 2) vs (0 0)	-2.14	0.44	-4.86	<0.001								(1 2) vs (0 0)	-2.437	0.374	-6.51	<0.001
						(0 2) vs (0 1)	-1.378	0.44	-3.13	0.032								(0 2) vs (0 1)	-2.338	0.374	-6.24	<0.001
						(1 0) vs (0 1)	0.275	0.451	0.61	0.99								(1 0) vs (0 1)	0.153	0.383	0.4	0.999
						(1 1) vs (0 1)	-0.179	0.463	-0.39	0.999								(1 1) vs (0 1)	-0.287	0.394	-0.73	0.978
						(1 2) vs (0 1)	-1.875	0.44	-4.26	0.001								(1 2) vs (0 1)	-1.789	0.374	-4.78	<0.001
						(1 0) vs (0 2)	1.652	0.44	3.75	0.005								(1 0) vs (0 2)	2.49	0.374	6.65	<0.001
						(1 1) vs (0 2)	1.199	0.453	2.65	0.103								(1 1) vs (0 2)	2.051	0.385	5.33	<0.001
						(1 2) vs (0 2)	-0.497	0.43	-1.16	0.855								(1 2) vs (0 2)	0.548	0.365	1.5	0.665
						(1 1) vs (1 0)	-0.454	0.463	-0.98	0.923								(1 1) vs (1 0)	-0.439	0.394	-1.12	0.873
						(1 2) vs (1 0)	-2.149	0.44	-4.88	<0.001								(1 2) vs (1 0)	-1.942	0.374	-5.19	<0.001
						(1 2) vs (1 1)	-1.696	0.453	-3.74	0.006								(1 2) vs (1 1)	-1.502	0.385	-3.9	0.003
																		Stx5a	Contrast	SE	t	P-value
																		(0 1) vs (0 0)	-0.293	0.466	-0.63	0.988
																		(0 2) vs (0 0)	-1.379	0.455	-3.03	0.041
																		(1 0) vs (0 0)	0.04	0.466	0.09	1
																		(1 1) vs (0 0)	-0.031	0.479	-0.07	1
																		(1 2) vs (0 0)	-1.373	0.455	-3.02	0.042
																		(0 2) vs (0 1)	-1.086	0.455	-2.39	0.179
																		(1 0) vs (0 1)	0.333	0.466	0.71	0.979
																		(1 1) vs (0 1)	0.261	0.479	0.55	0.994
																		(1 2) vs (0 1)	-1.081	0.455	-2.37	0.183
																		(1 0) vs (0 2)	1.419	0.455	3.12	0.033
																		(1 1) vs (0 2)	1.348	0.468	2.88	0.06
																		(1 2) vs (0 2)	0.006	0.444	0.01	1
																		(1 1) vs (1 0)	-0.071	0.479	-0.15	1
																		(1 2) vs (1 0)	-1.413	0.455	-3.11	0.034
																		(1 2) vs (1 1)	-1.342	0.468	-2.87	0.062

## Sheet: Supplemental Table 3
	CTL M against CTL F	MF M against MF F	MSI-1436 M against MSI-1436 F
mmu-let-7a-1-3p	0.109779	-0.250583	0.0765229
mmu-let-7a-5p	0.0551142	-0.124324	0.0477104
mmu-let-7b-3p	0.285359	0.698547	-0.00293884
mmu-let-7b-5p	-0.481603	0.361381	0.316134
mmu-let-7c-2-3p	0.109777	-0.266619	0.0765234
mmu-let-7c-5p	0.184222	0.192457	0.326088
mmu-let-7d-3p	-0.47918	0.309854	-0.275729
mmu-let-7d-5p	-0.220653	-0.194658	-0.075688
mmu-let-7e-3p	0.565548	-1.60014	0.0319374
mmu-let-7e-5p	0.183336	0.327721	0.594903
mmu-let-7f-1-3p	-0.136749	-0.710993	0.0203399
mmu-let-7f-2-3p	0.389198	0.0792798	0.644738
mmu-let-7f-5p	-0.0709667	-0.532894	-0.113773
mmu-let-7g-3p	-0.244356	0.150518	-2.80034
mmu-let-7g-5p	0.0791517	-0.0206788	0.379948
mmu-let-7i-3p	0.935082	-0.452087	-0.97915
mmu-let-7i-5p	0.291169	-0.0810875	0.465403
mmu-miR-100-5p	-0.0435158	0.237178	-0.736986
mmu-miR-101a-3p	0.202173	0.41778	-0.777523
mmu-miR-101b-3p	0.368737	0.529452	-0.432498
mmu-miR-101c	-0.218036	-0.196979	-0.499822
mmu-miR-103-3p	-0.194531	0.137839	-0.0411241
mmu-miR-106b-3p	0.861164	1.21975	-0.57089
mmu-miR-106b-5p	-0.3523	-0.976219	-0.728745
mmu-miR-107-3p	-1.0675	-0.865187	-0.773902
mmu-miR-10a-3p	0.0613659	0.17199	0.323784
mmu-miR-10a-5p	0.537115	0.593932	-0.124045
mmu-miR-10b-5p	1.07767	-1.38047	-3.06928
mmu-miR-1191a	0.634488	0.237134	0.0306152
mmu-miR-1198-5p	0.0561398	0.459855	-0.0395896
mmu-miR-12191-3p	3.11881	1.09804	-0.918826
mmu-miR-12206-5p	1.84985	-0.388034	-1.15512
mmu-miR-122-3p	1.44845	0.99903	-0.0867424
mmu-miR-122-5p	-0.499658	-0.229958	0.311363
mmu-miR-1247-5p	-3.35495	-1.76476	-0.779796
mmu-miR-1249-3p	-0.980297	0.707622	0.776025
mmu-miR-1258-3p	2.34092	0.873767	2.82501
mmu-miR-125a-5p	-0.282352	0.777717	0.107644
mmu-miR-125b-2-3p	0.719678	0.508965	-0.0652254
mmu-miR-125b-5p	0.0574085	0.701686	-0.344757
mmu-miR-126a-3p	-0.124255	-0.535578	-0.0281593
mmu-miR-126a-5p	-0.447857	-0.988377	0.0168732
mmu-miR-127-3p	-0.457991	-0.290581	-0.857315
mmu-miR-127-5p	0.911423	0.0555579	0.607583
mmu-miR-128-3p	0.643153	0.787533	0.303109
mmu-miR-1291	2.06283	1.57618	0.654398
mmu-miR-129-5p	-0.135692	1.43667	-0.0507362
mmu-miR-130a-3p	-0.0552753	-0.353597	-0.274745
mmu-miR-132-3p	0.28663	1.56763	0.157623
mmu-miR-136-3p	0.55766	0.169616	-0.193428
mmu-miR-137-3p	-1.41813	-1.77399	-1.69665
mmu-miR-139-5p	0.138453	0.0308128	-0.0413059
mmu-miR-140-3p	0.764563	0.925036	-0.422993
mmu-miR-140-5p	-0.450603	-1.09813	-0.591383
mmu-miR-141-3p	0.766893	-2.32684	-1.04807
mmu-miR-142a-3p	-0.869598	-1.38935	-0.544398
mmu-miR-142a-5p	0.362534	-0.258508	-0.621587
mmu-miR-143-3p	-0.121454	-0.749884	-0.465272
mmu-miR-143-5p	-1.42038	-0.388715	-1.66746
mmu-miR-144-3p	1.19348	-1.08988	-1.16144
mmu-miR-144-5p	1.16698	-0.871464	-0.65744
mmu-miR-145a-3p	0.0702676	-0.0857	0.151121
mmu-miR-145a-5p	-0.642764	-0.589723	-0.498847
mmu-miR-146a-5p	-0.464601	-0.333338	0.221033
mmu-miR-146b-5p	-0.603674	-1.23284	-0.733751
mmu-miR-148a-3p	0.29061	-0.00785306	-0.223766
mmu-miR-148a-5p	0.837986	0.274169	-0.149372
mmu-miR-148b-3p	0.185658	-0.301282	0.194909
mmu-miR-148b-5p	0.119246	-1.58591	-0.912645
mmu-miR-150-5p	-0.0443494	-0.101545	-0.867925
mmu-miR-151-3p	0.263006	0.838111	0.0799601
mmu-miR-151-5p	-0.217166	0.0278107	0.0783197
mmu-miR-152-3p	-0.0922959	0.0913224	-0.382519
mmu-miR-152-5p	0.175551	-0.290815	0.95214
mmu-miR-154-3p	2.8069	2.28869	0.787671
mmu-miR-155-5p	-0.109798	-0.511944	0.949123
mmu-miR-15a-5p	0.504804	-0.637509	-0.824874
mmu-miR-15b-3p	-0.709182	-1.48215	-0.782009
mmu-miR-15b-5p	0.0958549	0.382392	-0.554039
mmu-miR-16-1-3p	0.233741	0.405341	-1.28043
mmu-miR-16-5p	0.27364	-0.463847	-0.0993643
mmu-miR-17-3p	-1.70029	0.581985	-2.99778
mmu-miR-17-5p	-0.294636	-0.186142	-1.06414
mmu-miR-181a-2-3p	1.82567	1.93929	0.504441
mmu-miR-181a-5p	-0.109109	-0.0493923	-0.226536
mmu-miR-181b-5p	0.485963	0.649311	-0.0388853
mmu-miR-181c-5p	-0.124187	-1.53809	0.218527
mmu-miR-181d-5p	-1.23037	-0.797376	0.396112
mmu-miR-182-5p	0.515666	0.554966	0.383112
mmu-miR-183-5p	-0.162347	-0.597242	1.21693
mmu-miR-1839-3p	0.158414	0.644276	-1.0339
mmu-miR-1839-5p	-0.266595	0.464869	0.019959
mmu-miR-1843a-3p	1.1168	0.87842	1.07534
mmu-miR-1843a-5p	0.401723	0.550923	0.498847
mmu-miR-1843b-3p	1.30962	1.92301	-0.543706
mmu-miR-1843b-5p	0.440179	0.167543	0.721298
mmu-miR-185-5p	-0.748084	-0.0523195	-0.617024
mmu-miR-186-5p	-0.68681	-0.652512	-0.442272
mmu-miR-18a-5p	0.209266	-1.12238	0.281195
mmu-miR-190a-5p	-0.393283	-1.71284	0.127084
mmu-miR-191-5p	-0.255002	-0.0373861	-0.319374
mmu-miR-192-3p	-0.996314	-0.705172	-1.51434
mmu-miR-192-5p	-0.522741	-0.604694	-0.274715
mmu-miR-193a-3p	-0.591239	0.151663	-1.14966
mmu-miR-193a-5p	-1.06999	0.0703648	-0.0317075
mmu-miR-194-2-3p	0.891643	2.142	0.369223
mmu-miR-194-5p	-0.0919382	-0.466978	-0.247669
mmu-miR-1948-3p	3.58862	3.47153	1.79376
mmu-miR-1948-5p	1.89444	1.56258	2.88055
mmu-miR-195a-5p	0.114086	-0.508429	0.206885
mmu-miR-1968-5p	-0.209735	0.724927	-1.29222
mmu-miR-1981-3p	0.542	0.467473	0.180772
mmu-miR-1981-5p	-0.0935487	0.807838	0.210469
mmu-miR-199a-3p	-0.356149	-0.426624	-0.24849
mmu-miR-199a-5p	-0.0241683	-0.318382	-0.273394
mmu-miR-199b-3p	-0.353095	-0.428536	-0.238234
mmu-miR-199b-5p	0.0165953	-2.69293	-1.48388
mmu-miR-19a-3p	-0.550372	-0.155909	-0.574725
mmu-miR-19b-3p	-0.877632	-0.208427	-1.03024
mmu-miR-1a-3p	0.437543	-2.66585	-3.80055
mmu-miR-200a-3p	-0.563207	-0.695521	0.134236
mmu-miR-200b-3p	0.130857	-0.166244	0.156173
mmu-miR-200c-3p	0.016249	-0.326541	1.26015
mmu-miR-203-3p	-0.0605792	-0.423975	0.157829
mmu-miR-203b-3p	0.379354	0.989736	0.615916
mmu-miR-20a-3p	-0.23642	-1.46966	-1.67245
mmu-miR-20a-5p	-0.147335	-0.394697	-0.591706
mmu-miR-210-3p	-1.91776	-0.676033	-1.72008
mmu-miR-2137	-1.10682	1.25892	0.823537
mmu-miR-214-3p	-0.246037	0.919161	-0.221654
mmu-miR-215-5p	0.0686999	-0.836783	-0.18756
mmu-miR-218-5p	1.06231	-0.778795	-0.689898
mmu-miR-21a-3p	1.39525	-0.133016	0.624358
mmu-miR-21a-5p	0.542925	-0.185279	0.551611
mmu-miR-221-3p	-0.208393	0.387109	0.156417
mmu-miR-221-5p	0.0936349	-1.24258	1.75432
mmu-miR-222-3p	-0.169662	0.472716	0.0924533
mmu-miR-223-3p	-0.4983	-0.889356	-0.14854
mmu-miR-22-3p	-1.04229	-0.194347	-0.0379433
mmu-miR-224-5p	0.308947	0.174746	0.834154
mmu-miR-22-5p	0.32004	0.479729	-0.17519
mmu-miR-23a-3p	0.203893	-0.00845364	0.0602803
mmu-miR-23b-3p	-0.0656498	0.266968	-0.159873
mmu-miR-24-1-5p	-0.819405	-0.570412	2.12177
mmu-miR-24-2-5p	-0.0607327	-0.0888155	-0.0655282
mmu-miR-24-3p	-0.0645392	-0.386431	-0.0872479
mmu-miR-25-3p	0.750887	1.01547	0.276904
mmu-miR-26a-2-3p	0.433863	-0.268439	-0.578692
mmu-miR-26a-5p	-0.0448909	-0.24313	0.0767455
mmu-miR-26b-3p	-0.925145	-0.051249	1.0147
mmu-miR-26b-5p	-0.345681	-0.635803	0.251347
mmu-miR-27a-3p	0.244003	-0.145364	0.140779
mmu-miR-27b-3p	0.126576	0.361468	0.236283
mmu-miR-27b-5p	-0.520485	-0.564777	1.26431
mmu-miR-28a-3p	0.422382	0.877564	-0.0979185
mmu-miR-28a-5p	-0.0723634	0.0485186	-0.475261
mmu-miR-29a-3p	0.00124006	-0.25842	-0.335865
mmu-miR-29b-3p	-0.442453	-1.11874	-1.07751
mmu-miR-29c-3p	0.0673189	-0.759252	-0.0203809
mmu-miR-29c-5p	-1.40401	-2.09883	-0.761837
mmu-miR-300-3p	4.49415	1.94048	0.432933
mmu-miR-301a-3p	-1.12035	-2.14229	-1.82354
mmu-miR-3068-3p	-0.1256	0.954727	-0.345422
mmu-miR-3068-5p	-0.237223	-0.316599	-1.02586
mmu-miR-3073b-5p	0.423207	0.261435	0.0380956
mmu-miR-30a-3p	0.599419	0.894234	0.0946561
mmu-miR-30a-5p	0.651312	0.456708	-0.0426748
mmu-miR-30b-3p	0.122044	0.788959	1.48887
mmu-miR-30b-5p	0.143148	-0.135232	-0.568074
mmu-miR-30c-1-3p	0.610056	0.860861	-0.455328
mmu-miR-30c-2-3p	0.0604383	0.531571	0.405932
mmu-miR-30c-5p	0.100884	0.27285	-0.429534
mmu-miR-30d-3p	-0.711092	-0.385541	-1.45339
mmu-miR-30d-5p	0.171043	0.315647	0.0804875
mmu-miR-30e-3p	0.958315	0.912789	0.179444
mmu-miR-30e-5p	0.380807	-0.528069	-0.130813
mmu-miR-3105-3p	-1.8322	0.00166844	1.13853
mmu-miR-31-3p	0.978243	-1.21401	-0.0212248
mmu-miR-31-5p	-0.113044	-0.187185	-0.274699
mmu-miR-320-3p	-0.290539	1.12821	-0.333992
mmu-miR-322-3p	0.920733	0.680356	0.266041
mmu-miR-322-5p	0.290898	-0.231579	-0.596981
mmu-miR-32-3p	-2.24167	-1.50566	-1.30495
mmu-miR-324-3p	0.93755	-0.281205	-0.836853
mmu-miR-324-5p	-0.859926	-0.865567	-1.24956
mmu-miR-32-5p	-0.0111593	-1.3473	-0.942824
mmu-miR-326-3p	-0.888321	-0.146786	-0.889643
mmu-miR-328-3p	-1.10149	0.436755	-0.132659
mmu-miR-330-3p	-0.956767	0.0346712	-1.40187
mmu-miR-331-3p	0.463272	0.000622517	-0.318352
mmu-miR-335-3p	0.530254	-0.731535	-0.30556
mmu-miR-335-5p	0.286568	-0.456248	-0.407774
mmu-miR-33-5p	-1.98261	-1.00571	-1.53235
mmu-miR-338-3p	-0.495923	-1.94471	-0.22849
mmu-miR-338-5p	0.20636	-0.59891	2.16481
mmu-miR-339-3p	-0.190396	-0.202196	1.46143
mmu-miR-339-5p	0.392085	0.582959	0.198864
mmu-miR-340-3p	0.234583	0.104433	0.265592
mmu-miR-340-5p	0.172476	-0.314565	-0.111258
mmu-miR-342-3p	-0.649451	-2.43989	1.33316
mmu-miR-345-3p	-1.44881	-0.992956	-0.654768
mmu-miR-345-5p	-0.724574	-1.0873	-1.01898
mmu-miR-34a-5p	-1.77335	-2.26052	0.23552
mmu-miR-350-3p	-0.335246	0.271113	0.0192582
mmu-miR-351-5p	0.581817	1.12555	0.132629
mmu-miR-3535	-0.505323	-0.531654	0.463301
mmu-miR-361-3p	-0.0870035	0.498085	0.169329
mmu-miR-361-5p	-0.352088	-0.459992	0.0821966
mmu-miR-362-3p	0.186635	-0.359264	0.216403
mmu-miR-362-5p	-0.189053	0.658125	-0.231288
mmu-miR-365-3p	-0.0233239	-0.281385	-0.526614
mmu-miR-369-3p	0.470738	1.46254	-0.687821
mmu-miR-374b-5p	-0.322862	-0.481712	-1.2574
mmu-miR-376b-3p	2.68508	1.66569	0.707525
mmu-miR-378a-3p	-0.723266	0.320276	-0.159117
mmu-miR-378a-5p	-1.41276	-0.628914	-0.587502
mmu-miR-378b	-0.76314	1.15735	-0.102996
mmu-miR-378c	-0.888178	-0.122408	-0.366952
mmu-miR-379-3p	1.72503	0.916215	1.89802
mmu-miR-379-5p	1.31357	0.744302	0.66763
mmu-miR-381-3p	2.83857	1.77722	0.285534
mmu-miR-3968	-1.05792	1.58142	-1.50192
mmu-miR-411-5p	0.916476	-0.659341	0.523429
mmu-miR-421-3p	1.32244	-1.58261	-0.631444
mmu-miR-423-3p	-0.219358	0.546217	0.173744
mmu-miR-423-5p	0.212843	0.979017	-0.270941
mmu-miR-425-3p	-0.647347	0.59866	-0.305382
mmu-miR-425-5p	0.316325	0.277905	0.0959239
mmu-miR-429-3p	-1.70115	-0.228269	0.295973
mmu-miR-434-3p	0.579962	0.497727	-0.258282
mmu-miR-450a-5p	-0.431729	-1.86597	-0.427023
mmu-miR-450b-5p	0.497626	0.499299	0.842513
mmu-miR-451a	0.877937	-0.760852	-0.774764
mmu-miR-455-3p	1.50293	1.77908	0.674499
mmu-miR-455-5p	0.932367	0.531558	0.778091
mmu-miR-467a-5p	0.279173	-4.25435	-2.65607
mmu-miR-467e-5p	0.75993	-2.13889	-1.5796
mmu-miR-484	-0.563919	-0.150784	-0.148576
mmu-miR-486a-5p	0.387299	-0.688383	-0.859204
mmu-miR-486b-5p	0.405914	-0.684985	-0.859204
mmu-miR-494-3p	1.84244	2.29011	0.896
mmu-miR-497a-5p	-0.486333	-1.17385	0.503874
mmu-miR-500-3p	-2.04643	0.747813	-0.11138
mmu-miR-501-3p	0.0763369	-0.546132	1.16103
mmu-miR-503-5p	-0.357112	1.30364	0.885677
mmu-miR-505-3p	-0.391496	-0.316825	-1.77519
mmu-miR-5099	-0.488492	-0.467012	0.29921
mmu-miR-5100	-1.3776	1.30013	-0.242406
mmu-miR-511-3p	-0.756792	0.0929343	-0.44458
mmu-miR-511-5p	1.13762	-0.446445	-0.313958
mmu-miR-5121	-0.0430294	-0.608275	-1.76457
mmu-miR-5126	-0.873515	0.513427	1.81777
mmu-miR-532-5p	0.691264	0.861027	0.158363
mmu-miR-541-5p	2.55227	0.728743	0.0297744
mmu-miR-542-3p	0.40695	-0.324755	0.12385
mmu-miR-574-3p	-0.680214	0.314615	0.513238
mmu-miR-598-3p	-1.14893	-1.06057	0.334062
mmu-miR-6236	-0.377771	1.03219	0.953495
mmu-miR-6238	-0.0761933	1.09505	1.60594
mmu-miR-6239	-0.208903	0.883681	1.09059
mmu-miR-6240	-1.37515	0.701712	0.858414
mmu-miR-652-3p	-0.699137	0.00943457	-0.0542242
mmu-miR-6538	-1.13741	1.34868	0.886167
mmu-miR-664-3p	0.0528199	0.403312	-0.208007
mmu-miR-664-5p	-1.82702	2.82915	1.81688
mmu-miR-669a-3p	0.207936	-2.13654	-2.21716
mmu-miR-671-3p	-0.894101	1.61263	0.12309
mmu-miR-671-5p	-2.02573	0.0574614	-0.163534
mmu-miR-674-3p	-0.193938	0.970314	-1.58841
mmu-miR-674-5p	-1.3425	-0.0712254	-0.0489749
mmu-miR-676-3p	-0.153453	1.232	-0.217324
mmu-miR-676-5p	2.05256	-0.277777	-1.38792
mmu-miR-7219-3p	0.163676	0.382663	2.56276
mmu-miR-744-5p	-0.20688	0.49308	-0.500811
mmu-miR-7a-1-3p	0.29276	-0.828767	-0.00979235
mmu-miR-7a-5p	-0.28996	-0.609374	0.335948
mmu-miR-802-3p	-4.13283	-3.08912	-2.30214
mmu-miR-802-5p	-2.49255	-2.30543	-1.77991
mmu-miR-872-3p	0.133474	-1.34738	0.731752
mmu-miR-872-5p	0.0951198	-1.0053	0.179184
mmu-miR-874-3p	-1.57948	-0.157501	-1.22084
mmu-miR-92a-3p	0.17255	0.723705	0.124338
mmu-miR-93-3p	-1.74857	-1.22574	-2.15412
mmu-miR-93-5p	0.117536	0.152862	0.0688836
mmu-miR-96-5p	0.330193	-1.41896	-1.8518
mmu-miR-98-3p	-0.605892	-0.419884	2.2132
mmu-miR-98-5p	0.15506	-0.348138	0.609173
mmu-miR-99a-5p	0.0998736	-0.280311	0.54889
mmu-miR-99b-3p	0.815263	1.85141	-0.583018
mmu-miR-99b-5p	0.000520618	0.0381422	-0.238227

## Sheet: Supplemental Table 4
	MSI-1436 M against CTL M	MF M against CTL M	MSI-1436 M against MF M	MSI-1436 F against CTL F	MF F against CTL F	MSI-1436 F against MF F
mmu-let-7a-1-3p	-0.343382	-0.301288	-0.0914188	-0.465679	0.00736835	-0.544269
mmu-let-7a-5p	-0.067807	0.0501264	-0.168453	-0.215154	0.156989	-0.436099
mmu-let-7b-3p	0.284996	0.381013	-0.143508	0.342631	-0.106968	0.446349
mmu-let-7b-5p	0.0767171	0.392673	-0.352296	-0.95366	-0.580268	-0.367849
mmu-let-7c-2-3p	-0.343382	-0.301292	-0.0914209	-0.465679	0.0241657	-0.560283
mmu-let-7c-5p	0.186906	0.238113	-0.096939	-0.120898	0.136576	-0.307648
mmu-let-7d-3p	-0.0998251	0.441073	-0.593375	-0.524697	-0.434809	-0.0902158
mmu-let-7d-5p	0.0324299	0.327791	-0.340917	-0.272992	0.215953	-0.561451
mmu-let-7e-3p	-0.0532835	-1.49469	1.39181	0.346201	0.724045	-0.423406
mmu-let-7e-5p	0.109252	0.320879	-0.25655	-0.466715	0.098102	-0.619278
mmu-let-7f-1-3p	-0.2535	-0.672704	0.370391	-0.594794	-0.148275	-0.557913
mmu-let-7f-2-3p	0.0987444	-0.0241014	0.0732822	-0.287833	0.271451	-0.624002
mmu-let-7f-5p	-0.106035	-0.227782	0.0636305	-0.226911	0.198001	-0.480904
mmu-let-7g-3p	-1.83376	0.94288	-2.78843	0.373434	0.459465	-0.0681724
mmu-let-7g-5p	0.6509	0.104654	0.483909	0.160986	0.134955	-0.0449079
mmu-let-7i-3p	-0.34137	-1.14913	0.734246	1.13828	0.147286	1.127
mmu-let-7i-5p	0.865058	0.107919	0.696344	0.481728	0.425847	0.0129702
mmu-miR-100-5p	-1.24705	-0.157012	-1.14734	-0.787202	-0.488664	-0.309959
mmu-miR-101a-3p	-0.842835	-0.220409	-0.680813	-0.113115	-0.472889	0.352383
mmu-miR-101b-3p	-0.628015	-0.141364	-0.550626	-0.0607804	-0.339026	0.26108
mmu-miR-101c	-0.292662	-0.274292	-0.0554941	-0.255865	-0.353109	0.0596742
mmu-miR-103-3p	0.370001	0.385121	-0.067069	0.00762976	-0.0317494	-0.00864705
mmu-miR-106b-3p	-0.434239	0.430637	-0.911306	0.807031	-0.0158278	0.796916
mmu-miR-106b-5p	-0.663977	-0.580253	-0.126837	-0.51024	-0.0234728	-0.485422
mmu-miR-107-3p	0.0322638	0.230952	-0.238582	-0.438905	-0.00736177	-0.47231
mmu-miR-10a-3p	0.279146	0.271685	-0.0557395	-0.155796	0.0559052	-0.291748
mmu-miR-10a-5p	-0.616396	-0.192292	-0.490525	-0.160402	-0.302425	0.106327
mmu-miR-10b-5p	-3.28565	-0.756153	-2.56336	0.593065	1.76386	-1.03737
mmu-miR-1191a	-0.160577	-0.104885	-0.109773	0.250905	0.175418	-0.0320312
mmu-miR-1198-5p	-0.099102	-0.249265	0.10373	-0.208465	-0.74771	0.506879
mmu-miR-12191-3p	-0.0583887	0.677028	-0.76518	3.73108	2.62483	1.05735
mmu-miR-12206-5p	-0.922005	-0.847642	-0.190556	1.73023	1.37124	0.389119
mmu-miR-122-3p	-0.0367207	-0.190096	0.118133	1.33271	0.149176	1.10803
mmu-miR-122-5p	0.567508	0.075304	0.446885	-0.49835	-0.299659	-0.187564
mmu-miR-1247-5p	2.13194	0.903042	1.18351	-0.752862	-0.834579	0.0524878
mmu-miR-1249-3p	0.451817	0.0144134	0.425839	-1.58473	-1.7561	0.169214
mmu-miR-1258-3p	0.242198	-0.805477	1.01896	-0.328122	0.454943	-0.875974
mmu-miR-125a-5p	0.74922	0.880076	-0.161073	0.167767	-0.311995	0.413143
mmu-miR-125b-2-3p	0.135015	-0.323881	0.376961	0.614931	-0.193411	0.835873
mmu-miR-125b-5p	-0.222701	0.409488	-0.664494	0.0162394	-0.33206	0.29138
mmu-miR-126a-3p	0.393194	-0.249274	0.596754	0.100035	0.0934103	-0.0396347
mmu-miR-126a-5p	-0.292115	-0.396166	0.0554859	-0.933383	0.0856672	-1.10127
mmu-miR-127-3p	-0.348843	0.0358461	-0.396458	-0.172004	-0.165464	0.00295345
mmu-miR-127-5p	-0.00481961	0.094316	-0.116657	-0.0401542	0.817985	-0.715639
mmu-miR-128-3p	0.356675	0.36633	-0.0717108	0.516022	0.122181	0.311577
mmu-miR-1291	0.688057	0.0041716	0.634179	1.87527	0.356281	1.50054
mmu-miR-129-5p	0.777088	0.699172	0.0890702	0.345842	-0.980174	1.4087
mmu-miR-130a-3p	-0.119662	-0.389848	0.224992	-0.17031	-0.156363	0.0348938
mmu-miR-132-3p	0.279644	0.916141	-0.708369	0.228967	-0.443133	0.577291
mmu-miR-136-3p	0.948376	-0.567979	1.44549	1.4074	-0.172265	1.56343
mmu-miR-137-3p	-0.459205	-0.561757	0.0472395	-0.34609	-0.279179	-0.162491
mmu-miR-139-5p	0.100723	-0.0691723	0.124159	0.0912656	-0.0362506	0.0852188
mmu-miR-140-3p	-0.589337	-0.0242832	-0.629235	0.325032	-0.244425	0.582611
mmu-miR-140-5p	0.551723	-0.253453	0.779749	0.421398	0.276419	0.15179
mmu-miR-141-3p	-0.238169	-1.37999	1.116	1.3869	1.68638	-0.283475
mmu-miR-142a-3p	0.288165	-0.548707	0.816257	-0.288839	-0.100356	-0.169859
mmu-miR-142a-5p	0.0419859	-0.235085	0.233728	0.759129	0.306269	0.45318
mmu-miR-143-3p	0.501993	-0.223199	0.654911	0.545344	0.367839	0.243659
mmu-miR-143-5p	-1.80665	-0.0848569	-1.7707	-1.86565	-1.02378	-0.753405
mmu-miR-144-3p	-1.42826	-1.16918	-0.310637	0.675573	1.04962	-0.358651
mmu-miR-144-5p	-0.804511	-0.776274	-0.0881642	0.862901	1.20595	-0.383753
mmu-miR-145a-3p	0.184387	-0.0608735	0.17989	-0.120226	0.0432916	-0.189064
mmu-miR-145a-5p	-0.342083	-0.158343	-0.239349	-0.755904	-0.260095	-0.433891
mmu-miR-146a-5p	0.530922	-0.0869882	0.568523	-0.477106	-0.283571	-0.144953
mmu-miR-146b-5p	-0.0190758	-0.381812	0.320277	-0.114858	0.231867	-0.357131
mmu-miR-148a-3p	-0.133526	-0.287265	0.0887722	0.16575	-0.0312892	0.166025
mmu-miR-148a-5p	0.37616	-0.189032	0.490847	1.11771	0.287181	0.81776
mmu-miR-148b-3p	0.00189874	-0.244104	0.191157	-0.189843	0.171335	-0.428253
mmu-miR-148b-5p	0.710748	-0.848922	1.48892	1.44187	0.836329	0.645514
mmu-miR-150-5p	-0.317431	0.605845	-0.975375	0.353057	0.564126	-0.26392
mmu-miR-151-3p	0.125692	0.2208	-0.142617	0.0387041	-0.443799	0.51909
mmu-miR-151-5p	0.228539	0.231429	-0.0535137	-0.255748	-0.0795185	-0.215561
mmu-miR-152-3p	-0.173395	0.0375227	-0.272047	-0.106892	-0.198071	0.0622577
mmu-miR-152-5p	0.471074	-1.21045	1.64304	-0.70271	-0.769741	0.183997
mmu-miR-154-3p	0.2297	0.0436068	0.178946	2.03637	0.636841	1.43602
mmu-miR-155-5p	0.718662	-0.00646382	0.690903	-0.564609	0.266583	-0.859199
mmu-miR-15a-5p	-0.470179	-0.821305	0.323057	0.596779	0.244495	0.356898
mmu-miR-15b-3p	-2.1243	0.34792	-2.48219	-2.23515	1.06079	-3.33379
mmu-miR-15b-5p	-0.388698	0.334647	-0.754348	0.0776691	-0.041713	0.0932669
mmu-miR-16-1-3p	-1.3111	-0.0135892	-1.34383	-0.120843	-0.25203	0.163586
mmu-miR-16-5p	0.346377	-0.256468	0.55803	0.511198	0.409844	0.0670973
mmu-miR-17-3p	-1.61737	2.01604	-3.64205	-0.595062	-0.468542	-0.123438
mmu-miR-17-5p	-0.900596	-0.0933493	-0.837443	-0.330682	-0.29912	-0.0439415
mmu-miR-181a-2-3p	-0.679678	1.01834	-1.75239	0.516271	0.906554	-0.421479
mmu-miR-181a-5p	0.650957	0.343204	0.263767	0.568015	0.193205	0.337592
mmu-miR-181b-5p	-0.256079	0.0209799	-0.341111	0.0670414	-0.162414	0.192157
mmu-miR-181c-5p	0.533828	-0.63876	1.11413	-0.0662066	0.736215	-0.796541
mmu-miR-181d-5p	1.1994	0.435658	0.735147	-0.600578	-0.045247	-0.56581
mmu-miR-182-5p	0.658716	0.298129	0.294414	0.502669	0.217428	0.307592
mmu-miR-183-5p	1.1664	-0.12331	1.23357	-0.412042	0.222223	-0.662085
mmu-miR-1839-3p	-1.03651	0.76089	-1.82167	-0.0582931	0.250768	-0.281974
mmu-miR-1839-5p	0.349234	0.273996	0.0245967	-0.190065	-0.535547	0.337878
mmu-miR-1843a-3p	0.169693	-0.0490013	0.153027	-0.0123672	0.108665	-0.171298
mmu-miR-1843a-5p	0.839903	0.250802	0.515892	0.475987	0.0358343	0.446348
mmu-miR-1843b-3p	-0.891213	0.249831	-1.20613	0.695717	-0.339466	1.0691
mmu-miR-1843b-5p	0.868697	-0.0472385	0.852061	0.288028	0.144421	0.164764
mmu-miR-185-5p	-0.310937	0.14756	-0.497382	-0.704465	-0.608557	-0.0835154
mmu-miR-186-5p	0.583202	-0.0988802	0.634472	0.0355708	-0.252575	0.315061
mmu-miR-18a-5p	0.0548351	-0.818925	0.81606	-0.261485	0.36849	-0.649178
mmu-miR-190a-5p	-1.48162	-0.756107	-0.7976	-2.155	0.537159	-2.76861
mmu-miR-191-5p	0.0948656	0.257076	-0.200224	-0.0501697	-0.0457718	-0.0411621
mmu-miR-192-3p	-1.41086	-0.2185	-1.22683	-1.13348	-0.56975	-0.531428
mmu-miR-192-5p	-0.287916	-0.191996	-0.145102	-0.736797	-0.167835	-0.606952
mmu-miR-193a-3p	-1.07608	-1.14355	0.0511188	-0.871014	-1.99641	1.26551
mmu-miR-193a-5p	0.76041	1.10151	-0.397645	-0.549703	-0.162525	-0.382741
mmu-miR-194-2-3p	0.005948	0.579383	-0.629689	0.317256	-0.755981	1.04997
mmu-miR-194-5p	0.113402	-0.127954	0.193504	0.0416728	0.159285	-0.161299
mmu-miR-1948-3p	-0.539068	0.0174254	-0.63131	1.04988	0.0858237	0.926971
mmu-miR-1948-5p	-0.174071	-0.234907	-0.00946898	-1.28884	0.0664318	-1.42838
mmu-miR-195a-5p	0.303442	-0.409249	0.678196	0.0172101	0.169304	-0.176321
mmu-miR-1968-5p	-0.320445	0.600722	-0.926894	0.49966	-0.388025	0.913859
mmu-miR-1981-3p	-0.28516	-0.822533	0.442368	-0.141613	-0.863343	0.665033
mmu-miR-1981-5p	0.377232	0.899462	-0.593884	-0.256739	-0.170146	-0.0752682
mmu-miR-199a-3p	-0.174089	-0.0459806	-0.165995	-0.465678	-0.0458852	-0.470365
mmu-miR-199a-5p	-0.055303	-0.055615	-0.0546511	-0.00984096	0.161147	-0.239887
mmu-miR-199b-3p	-0.172501	-0.0489596	-0.161638	-0.470909	-0.0436358	-0.477469
mmu-miR-199b-5p	-0.268834	-1.38821	1.07008	0.894039	1.30989	-0.380645
mmu-miR-19a-3p	-1.33682	-0.389512	-0.984677	-1.53304	-0.811522	-0.71426
mmu-miR-19b-3p	-1.56247	-0.306814	-1.29205	-1.70472	-1.04431	-0.610509
mmu-miR-1a-3p	-1.33769	-0.0945533	-1.30328	2.74304	2.98981	-0.289584
mmu-miR-200a-3p	0.463274	-0.032516	0.447733	-0.475999	0.0597607	-0.542804
mmu-miR-200b-3p	-0.0715572	0.148596	-0.261041	-0.312335	0.413766	-0.739784
mmu-miR-200c-3p	1.09545	0.152281	0.892643	-0.393693	0.423843	-0.78286
mmu-miR-203-3p	0.335287	-0.205433	0.474188	-0.0882002	0.116814	-0.243106
mmu-miR-203b-3p	-0.673695	-0.504391	-0.239704	-1.17724	-1.14325	0.0261497
mmu-miR-20a-3p	-1.60165	-2.1038	0.486247	-0.454456	-1.04902	0.632601
mmu-miR-20a-5p	-0.90284	-0.395265	-0.569728	-0.636236	-0.178917	-0.509841
mmu-miR-210-3p	-1.00475	0.252665	-1.2933	-1.4849	-0.983083	-0.479999
mmu-miR-2137	1.1199	1.27492	-0.192305	-1.04844	-1.25881	0.217549
mmu-miR-214-3p	-0.00451717	0.647726	-0.690593	-0.232085	-0.635868	0.366318
mmu-miR-215-5p	0.20026	-0.176177	0.293602	0.140574	0.533943	-0.492598
mmu-miR-218-5p	-0.436875	-0.805567	0.335321	1.14721	0.994776	0.11477
mmu-miR-21a-3p	-0.269706	-1.21336	0.890517	0.190597	0.253335	-0.0478635
mmu-miR-21a-5p	0.401178	-0.257538	0.608928	0.171905	0.401143	-0.27344
mmu-miR-221-3p	-0.20403	0.384315	-0.637811	-0.767239	-0.295275	-0.519352
mmu-miR-221-5p	-1.40606	-1.08679	-0.356123	-3.301	0.156088	-3.5134
mmu-miR-222-3p	0.00993344	0.629444	-0.663923	-0.428647	-0.0957865	-0.397752
mmu-miR-223-3p	0.329299	0.0298499	0.26809	-0.212826	0.343988	-0.622619
mmu-miR-22-3p	0.98259	-0.0994011	1.04941	-0.416304	-1.07773	0.776926
mmu-miR-224-5p	0.546949	-0.129504	0.690818	-0.154476	-0.0734893	-0.129228
mmu-miR-22-5p	-0.0161517	-0.0479882	-0.000982084	0.285769	-0.312637	0.540372
mmu-miR-23a-3p	-0.160528	-0.0499126	-0.158818	-0.201884	0.0951724	-0.349496
mmu-miR-23b-3p	-0.00382354	0.284336	-0.334582	-0.0839148	-0.124293	-0.0201969
mmu-miR-24-1-5p	1.96365	0.632772	1.28448	-1.20326	0.248331	-1.50822
mmu-miR-24-2-5p	0.616264	0.0421289	0.532448	0.363533	-0.0235871	0.391712
mmu-miR-24-3p	1.20895	0.236555	0.930274	0.967663	0.461991	0.508885
mmu-miR-25-3p	-0.282918	0.0213281	-0.374704	-0.0100158	-0.295383	0.258356
mmu-miR-26a-2-3p	0.343414	0.436399	-0.227461	1.07943	1.01937	0.0117181
mmu-miR-26a-5p	0.317121	-0.0737171	0.328788	0.0112928	0.0620849	-0.110652
mmu-miR-26b-3p	1.32668	0.471276	0.817268	-0.793456	-0.428525	-0.393501
mmu-miR-26b-5p	0.052771	-0.219956	0.209642	-0.716433	0.0276363	-0.817422
mmu-miR-27a-3p	0.389086	-0.109236	0.450587	0.266163	0.199544	0.0359071
mmu-miR-27b-3p	0.541696	0.228199	0.255985	0.207784	-0.078626	0.243494
mmu-miR-27b-5p	1.75848	0.681642	1.00398	-0.246633	0.654535	-0.939693
mmu-miR-28a-3p	0.060984	0.473708	-0.473923	0.362297	-0.0409067	0.376796
mmu-miR-28a-5p	0.161287	-0.0172665	0.131673	0.345905	-0.243564	0.539182
mmu-miR-29a-3p	0.0751597	-0.210038	0.241813	0.194924	-0.0317844	0.204361
mmu-miR-29b-3p	-0.598189	-0.905025	0.289083	-0.15254	-0.293044	0.126594
mmu-miR-29c-3p	-0.17753	-0.702546	0.480023	-0.312809	0.0575689	-0.395098
mmu-miR-29c-5p	-0.917565	-1.22945	0.31603	-1.76576	-0.673734	-1.08486
mmu-miR-300-3p	1.27765	-0.746947	1.97344	5.04674	1.71893	3.33871
mmu-miR-301a-3p	-0.0825491	-0.605282	0.422468	0.458495	0.317735	0.064522
mmu-miR-3068-3p	0.772274	1.50635	-0.757767	0.780211	0.317936	0.410536
mmu-miR-3068-5p	-0.93321	-0.130571	-0.860501	-0.412442	-0.155255	-0.282143
mmu-miR-3073b-5p	-0.291213	-0.201507	-0.158374	-0.075631	-0.154687	-0.00580112
mmu-miR-30a-3p	-0.464256	-0.0934931	-0.45056	-0.169806	-0.412417	0.216073
mmu-miR-30a-5p	0.631705	-0.122179	0.691291	1.06484	-0.00365799	1.06182
mmu-miR-30b-3p	2.32429	0.5854	1.67857	0.786537	-0.22919	0.85764
mmu-miR-30b-5p	-0.817858	-0.287432	-0.567822	-0.292453	-0.071414	-0.265989
mmu-miR-30c-1-3p	0.106939	-0.643676	0.714998	0.999842	-1.03859	1.97466
mmu-miR-30c-2-3p	0.4232	-0.0319819	0.381935	-0.213143	-0.570634	0.412843
mmu-miR-30c-5p	-0.425326	0.100336	-0.5674	-0.0655932	-0.136379	0.00557007
mmu-miR-30d-3p	-0.140214	0.0770106	-0.244884	0.285937	-0.315828	0.54916
mmu-miR-30d-5p	0.395797	0.0312055	0.309975	0.273139	-0.188437	0.425504
mmu-miR-30e-3p	-0.258343	-0.193346	-0.15488	0.32733	-0.155983	0.4481
mmu-miR-30e-5p	0.532292	-0.305604	0.780548	0.788122	0.516198	0.24567
mmu-miR-3105-3p	0.625467	0.692284	-0.102418	-2.70361	-1.27538	-1.37289
mmu-miR-31-3p	-3.57329	-2.80816	-0.827898	-2.65684	-0.578856	-2.1282
mmu-miR-31-5p	0.496789	0.0841718	0.374722	0.431327	0.0752237	0.333481
mmu-miR-320-3p	-0.22358	0.849962	-1.12098	-0.477369	-0.680346	0.239975
mmu-miR-322-3p	0.603123	-0.0683546	0.606652	1.00727	0.108327	0.877829
mmu-miR-322-5p	-0.863168	-0.319427	-0.572613	-0.190541	0.122251	-0.350659
mmu-miR-32-3p	1.58476	1.57499	0.0130827	0.478024	0.746669	-0.342871
mmu-miR-324-3p	-0.131893	-1.67471	1.54449	1.35924	-0.453597	1.84732
mmu-miR-324-5p	-0.698511	-0.444523	-0.276831	-0.615318	-0.524813	-0.0203919
mmu-miR-32-5p	-0.0736953	-0.553867	0.440034	0.592293	0.731018	-0.157541
mmu-miR-326-3p	-1.07906	-0.628809	-0.511139	-1.41376	-1.35002	0.0711263
mmu-miR-328-3p	-0.187052	0.679156	-0.878175	-1.44766	-0.969865	-0.413975
mmu-miR-330-3p	0.744703	-0.303796	1.0641	1.0532	-1.38687	2.40066
mmu-miR-331-3p	-0.630471	-0.261766	-0.391627	-0.0743613	0.101823	-0.266052
mmu-miR-335-3p	-1.40312	-0.474159	-0.961608	-0.759013	0.75305	-1.57682
mmu-miR-335-5p	0.431903	0.145997	0.252896	0.906749	0.799551	0.0488115
mmu-miR-33-5p	0.255446	0.925715	-0.658389	-0.368451	-0.20273	-0.180407
mmu-miR-338-3p	-0.277045	-1.08083	0.767637	-0.729638	0.177026	-0.996843
mmu-miR-338-5p	0.841803	-0.232527	1.02545	-1.20851	0.569315	-1.84377
mmu-miR-339-3p	1.37327	0.242	1.12457	-0.591696	0.122712	-0.710052
mmu-miR-339-5p	-0.385629	-0.0107662	-0.406448	-0.374101	-0.307879	-0.124386
mmu-miR-340-3p	0.665221	0.0229009	0.590098	0.462565	0.0927668	0.278228
mmu-miR-340-5p	0.0628409	-0.306981	0.30665	0.106568	0.14022	-0.0702691
mmu-miR-342-3p	0.24732	-1.87316	2.09945	-1.89684	-0.118079	-1.86785
mmu-miR-345-3p	-0.789422	-0.0772596	-0.724163	-1.8552	-0.617304	-1.19117
mmu-miR-345-5p	-1.63024	-1.11004	-0.536005	-1.60127	-0.74291	-0.761071
mmu-miR-34a-5p	-0.263465	-0.771664	0.488821	-2.61088	-0.278471	-2.27328
mmu-miR-350-3p	-0.411444	0.0717722	-0.505219	-1.00253	-0.566599	-0.364018
mmu-miR-351-5p	0.119408	0.536995	-0.448615	0.346064	-0.0943074	0.405538
mmu-miR-3535	0.414118	0.292599	0.0522479	-0.792237	0.318335	-1.11163
mmu-miR-361-3p	0.158443	0.49089	-0.366635	-0.303402	-0.193583	-0.160293
mmu-miR-361-5p	0.606663	0.061601	0.505592	-0.031191	0.072348	-0.14965
mmu-miR-362-3p	0.455405	-0.0323726	0.442556	0.157882	0.4077	-0.276475
mmu-miR-362-5p	-0.603851	0.32257	-0.974673	-0.813759	-0.635781	-0.211187
mmu-miR-365-3p	-1.09191	-0.375844	-0.752142	-0.785283	-0.1721	-0.615913
mmu-miR-369-3p	0.68877	-0.494825	1.06888	1.62424	-1.47429	3.076
mmu-miR-374b-5p	-0.29943	0.0364192	-0.367533	0.431074	0.157288	0.271414
mmu-miR-376b-3p	1.44357	-0.0714874	1.49272	3.16671	0.795504	2.39284
mmu-miR-378a-3p	-0.176729	0.0333898	-0.28512	-1.08599	-1.07789	0.0746246
mmu-miR-378a-5p	-0.664182	0.219468	-0.932046	-1.77534	-0.675481	-1.03364
mmu-miR-378b	-1.1291	0.617716	-1.90346	-2.22121	-1.28087	-0.794646
mmu-miR-378c	-0.538757	-0.3107	-0.307034	-1.41221	-1.13737	-0.182555
mmu-miR-379-3p	1.27626	0.706921	0.552341	0.794644	1.52155	-0.679411
mmu-miR-379-5p	2.05088	-0.0574182	2.06318	2.44351	0.450305	1.98702
mmu-miR-381-3p	1.80986	0.113289	1.60226	4.10783	1.02226	3.00876
mmu-miR-3968	0.197347	1.75368	-1.55054	0.360736	-1.03149	1.39969
mmu-miR-411-5p	1.09293	-0.875216	1.92499	1.26636	0.613888	0.618683
mmu-miR-421-3p	-0.99896	-1.70139	0.627522	0.82841	1.04115	-0.331682
mmu-miR-423-3p	1.06299	0.488648	0.527243	0.457376	-0.381928	0.80021
mmu-miR-423-5p	0.354772	0.614887	-0.332394	0.593682	-0.244772	0.848613
mmu-miR-425-3p	-1.16775	0.553916	-1.73488	-1.83209	-0.738628	-0.966623
mmu-miR-425-5p	0.761604	0.14519	0.55336	0.70247	0.101768	0.59655
mmu-miR-429-3p	1.26892	1.51406	-0.287336	-0.982346	-0.00313277	-0.960547
mmu-miR-434-3p	-0.0593788	-0.990999	0.876665	0.595417	-1.02212	1.52389
mmu-miR-450a-5p	-0.152449	-1.03023	0.823235	-0.322769	0.388295	-0.811451
mmu-miR-450b-5p	-0.194705	-0.461138	0.149811	-0.907318	-0.481336	-0.432096
mmu-miR-451a	-1.2245	-0.970055	-0.303033	0.27589	0.600997	-0.37494
mmu-miR-455-3p	-0.607227	0.58359	-1.20443	0.0338199	0.202711	-0.222197
mmu-miR-455-5p	-1.4608	-0.590934	-0.912774	-1.56417	-0.285454	-1.3134
mmu-miR-467a-5p	1.14925	-3.02783	4.13647	3.68606	1.38933	2.39366
mmu-miR-467e-5p	1.36776	-0.653866	1.99115	3.36572	2.02369	1.33842
mmu-miR-484	-0.108692	0.28205	-0.418415	-0.743978	-0.208184	-0.560333
mmu-miR-486a-5p	-1.42396	-0.636058	-0.82962	-0.357718	0.385137	-0.758495
mmu-miR-486b-5p	-1.44244	-0.65435	-0.829623	-0.35773	0.382377	-0.755091
mmu-miR-494-3p	2.20556	0.693434	1.5051	2.91426	0.152774	2.76244
mmu-miR-497a-5p	0.47687	-0.425683	0.866622	-0.796492	0.166332	-0.945877
mmu-miR-500-3p	0.966176	0.831654	0.0980045	-1.25702	-1.9708	0.813459
mmu-miR-501-3p	0.342114	-0.744925	1.07847	-0.989586	-0.294047	-0.698448
mmu-miR-503-5p	0.131547	1.08393	-0.977324	-1.37502	-0.732937	-0.643824
mmu-miR-505-3p	-0.955801	-0.947032	-0.0329012	0.168653	-1.13923	1.2596
mmu-miR-5099	-0.614929	0.602847	-1.27211	-1.62584	0.545703	-2.13893
mmu-miR-5100	0.875974	2.15674	-1.28374	-0.513977	-0.765466	0.217647
mmu-miR-511-3p	-0.955741	-0.203666	-0.782356	-1.57928	-1.18234	-0.376857
mmu-miR-511-5p	0.941366	0.0192841	0.824341	2.24472	1.52629	0.678488
mmu-miR-5121	-1.81833	-0.287547	-1.56936	-0.243912	0.185914	-0.502258
mmu-miR-5126	0.742554	1.11552	-0.406519	-2.24804	-0.412715	-1.79013
mmu-miR-532-5p	-0.409686	-0.0788444	-0.39628	-0.131615	-0.320165	0.182141
mmu-miR-541-5p	0.0628495	-0.635816	0.645725	2.38998	1.0292	1.27709
mmu-miR-542-3p	0.729764	-0.329654	0.998876	0.756036	0.355756	0.368671
mmu-miR-574-3p	0.227965	0.806892	-0.596745	-1.23492	-0.31475	-0.88796
mmu-miR-598-3p	0.629628	0.229805	0.272471	-1.16001	0.0346494	-1.18313
mmu-miR-6236	-0.0603261	0.533375	-0.653089	-1.65692	-0.986419	-0.644815
mmu-miR-6238	-0.319125	0.121399	-0.512428	-2.24443	-1.13556	-1.11066
mmu-miR-6239	-0.205954	0.430759	-0.692472	-1.72648	-0.751463	-0.973298
mmu-miR-6240	-0.0839104	1.07074	-1.21547	-2.59907	-1.12019	-1.42923
mmu-miR-652-3p	0.767808	0.408893	0.301256	-0.181519	-0.415044	0.259023
mmu-miR-6538	0.54296	1.04055	-0.515113	-1.7584	-1.58766	-0.146474
mmu-miR-664-3p	-0.835714	-0.340331	-0.513464	-0.777998	-0.765198	-0.0227058
mmu-miR-664-5p	1.8899	1.72435	4.22406e-06	-2.25326	-3.03834	0.995127
mmu-miR-669a-3p	0.965143	-0.27587	1.17227	3.09938	1.93052	1.1103
mmu-miR-671-3p	0.63985	0.992082	-0.402019	-0.686277	-1.68446	1.00442
mmu-miR-671-5p	-0.274789	0.596849	-0.861395	-2.44072	-1.55416	-0.840478
mmu-miR-674-3p	-0.451148	0.94479	-1.44221	0.741148	-0.315965	0.971493
mmu-miR-674-5p	-0.053872	0.336183	-0.451359	-1.71268	-1.10185	-0.542041
mmu-miR-676-3p	-0.161116	0.687267	-0.879947	-0.377878	-0.801664	0.478233
mmu-miR-676-5p	-1.04844	0.309713	-1.3595	2.24371	2.51912	-0.361985
mmu-miR-7219-3p	0.424425	-0.760943	1.15802	-2.20537	-1.18539	-1.11939
mmu-miR-744-5p	-0.0944039	0.412597	-0.560624	-0.0416167	-0.398936	0.323847
mmu-miR-7a-1-3p	0.315819	-0.663398	0.941193	0.422984	0.424058	0.00506563
mmu-miR-7a-5p	0.451946	-0.352087	0.747449	-0.397366	-0.081071	-0.335637
mmu-miR-802-3p	1.21314	0.590278	0.495086	-0.986031	-0.563533	-0.371789
mmu-miR-802-5p	0.842547	0.46823	0.321517	-0.0742741	0.239387	-0.379418
mmu-miR-872-3p	-1.90906	-1.96427	0.0342084	-2.55505	-0.564116	-2.07091
mmu-miR-872-5p	1.12979	-0.10266	1.19248	0.815367	0.897876	-0.14603
mmu-miR-874-3p	-1.1664	0.389685	-1.55296	-1.81228	-1.17189	-0.624647
mmu-miR-92a-3p	0.00867836	0.170059	-0.220496	-0.170119	-0.465295	0.27664
mmu-miR-93-3p	-1.91034	0.105298	-2.01809	-1.75625	-0.512514	-1.17834
mmu-miR-93-5p	0.184605	0.08448	0.0383073	0.0119869	-0.0192718	0.0077899
mmu-miR-96-5p	-2.21047	-1.44709	-0.778448	-0.189166	0.297701	-0.606662
mmu-miR-98-3p	-0.667883	-0.308281	-0.423337	-3.63227	-0.663991	-3.00981
mmu-miR-98-5p	0.509867	-0.229726	0.671271	-0.123083	0.244422	-0.443676
mmu-miR-99a-5p	-0.0739308	-0.479919	0.353611	-0.734073	-0.167221	-0.609668
mmu-miR-99b-3p	0.130059	0.891482	-0.824203	1.29665	-0.253721	1.50825
mmu-miR-99b-5p	-0.0894385	-0.372649	0.22977	-0.0738669	-0.464007	0.377349

## Sheet: Supplemental Table 6
CTL M against CTL F Upregulated miRNAs
Term Name	Term Genes	Target Genes (n)	miRNAs (n)	miRNA Names	P-value	FDR
Metabolism of steroids	121	14	2	mmu-miR-122-3p,mmu-miR-455-3p	2.56035e-08	4.22713e-05
Bile acid and bile salt metabolism	43	8	1	mmu-miR-455-3p	7.04377e-07	0.000581463
Metabolism of lipids	613	28	2	mmu-miR-122-3p,mmu-miR-455-3p	3.04146e-06	0.00167382
Recycling of bile acids and salts	15	4	1	mmu-miR-455-3p	0.000111571	0.0460509
CTL M against CTL F Downregulated miRNAs
Term Name	Term Genes	Target Genes (n)	miRNAs (n)	miRNA Names	P-value	FDR
Thyroid hormone signaling pathway	122	33	4	mmu-miR-107-3p,mmu-miR-34a-5p,mmu-miR-378a-5p,mmu-miR-802-5p	8.02277e-09	2.70367e-06
Lysine degradation	63	21	4	mmu-miR-107-3p,mmu-miR-34a-5p,mmu-miR-378a-5p,mmu-miR-802-5p	8.82677e-08	1.48731e-05
Focal adhesion	205	43	4	mmu-miR-107-3p,mmu-miR-34a-5p,mmu-miR-378a-5p,mmu-miR-802-5p	1.73274e-07	1.94644e-05
Proteoglycans in cancer	207	42	4	mmu-miR-107-3p,mmu-miR-34a-5p,mmu-miR-378a-5p,mmu-miR-802-5p	6.24066e-07	5.25776e-05
Sphingolipid signaling pathway	129	30	4	mmu-miR-107-3p,mmu-miR-34a-5p,mmu-miR-378a-5p,mmu-miR-802-5p	1.36809e-06	8.55993e-05
MicroRNAs in cancer	164	35	4	mmu-miR-107-3p,mmu-miR-34a-5p,mmu-miR-378a-5p,mmu-miR-802-5p	1.60117e-06	8.55993e-05
Autophagy - animal	144	32	4	mmu-miR-107-3p,mmu-miR-34a-5p,mmu-miR-378a-5p,mmu-miR-802-5p	1.77803e-06	8.55993e-05
Pathways in cancer	555	83	4	mmu-miR-107-3p,mmu-miR-34a-5p,mmu-miR-378a-5p,mmu-miR-802-5p	4.08927e-06	0.000119173
Metabolic pathways	1591	195	4	mmu-miR-107-3p,mmu-miR-34a-5p,mmu-miR-378a-5p,mmu-miR-802-5p	3.90515e-06	0.000119173
Adherens junction	71	20	4	mmu-miR-107-3p,mmu-miR-34a-5p,mmu-miR-378a-5p,mmu-miR-802-5p	3.62167e-06	0.000119173
Colorectal cancer	90	23	4	mmu-miR-107-3p,mmu-miR-34a-5p,mmu-miR-378a-5p,mmu-miR-802-5p	4.31037e-06	0.000119173
Prostate cancer	103	25	4	mmu-miR-107-3p,mmu-miR-34a-5p,mmu-miR-378a-5p,mmu-miR-802-5p	4.56814e-06	0.000119173
Pancreatic cancer	78	21	4	mmu-miR-107-3p,mmu-miR-34a-5p,mmu-miR-378a-5p,mmu-miR-802-5p	4.59719e-06	0.000119173
Protein processing in endoplasmic reticulum	172	35	4	mmu-miR-107-3p,mmu-miR-34a-5p,mmu-miR-378a-5p,mmu-miR-802-5p	5.02818e-06	0.000121035
Regulation of actin cytoskeleton	222	41	4	mmu-miR-107-3p,mmu-miR-34a-5p,mmu-miR-378a-5p,mmu-miR-802-5p	1.01642e-05	0.000228355
Endometrial cancer	59	17	4	mmu-miR-107-3p,mmu-miR-34a-5p,mmu-miR-378a-5p,mmu-miR-802-5p	1.39182e-05	0.000259166
FoxO signaling pathway	136	29	4	mmu-miR-107-3p,mmu-miR-34a-5p,mmu-miR-378a-5p,mmu-miR-802-5p	1.26562e-05	0.000259166
AMPK signaling pathway	130	28	4	mmu-miR-107-3p,mmu-miR-34a-5p,mmu-miR-378a-5p,mmu-miR-802-5p	1.46117e-05	0.000259166
Chronic myeloid leukemia	77	20	4	mmu-miR-107-3p,mmu-miR-34a-5p,mmu-miR-378a-5p,mmu-miR-802-5p	1.38953e-05	0.000259166
Endocytosis	267	45	4	mmu-miR-107-3p,mmu-miR-34a-5p,mmu-miR-378a-5p,mmu-miR-802-5p	4.23409e-05	0.000648585
Carbon metabolism	123	26	4	mmu-miR-107-3p,mmu-miR-34a-5p,mmu-miR-378a-5p,mmu-miR-802-5p	4.12839e-05	0.000648585
Hepatitis B	166	32	4	mmu-miR-107-3p,mmu-miR-34a-5p,mmu-miR-378a-5p,mmu-miR-802-5p	3.97236e-05	0.000648585
Human T-cell leukemia virus 1 infection	244	41	4	mmu-miR-107-3p,mmu-miR-34a-5p,mmu-miR-378a-5p,mmu-miR-802-5p	9.87543e-05	0.00144697
Ubiquitin mediated proteolysis	145	28	4	mmu-miR-107-3p,mmu-miR-34a-5p,mmu-miR-378a-5p,mmu-miR-802-5p	0.000115263	0.00161849
PI3K-Akt signaling pathway	364	55	4	mmu-miR-107-3p,mmu-miR-34a-5p,mmu-miR-378a-5p,mmu-miR-802-5p	0.000139214	0.0018766
Cell cycle	125	25	4	mmu-miR-107-3p,mmu-miR-34a-5p,mmu-miR-378a-5p,mmu-miR-802-5p	0.000148227	0.00192125
Hippo signaling pathway	160	29	4	mmu-miR-107-3p,mmu-miR-34a-5p,mmu-miR-378a-5p,mmu-miR-802-5p	0.00027632	0.00344889
Endocrine resistance	95	20	4	mmu-miR-107-3p,mmu-miR-34a-5p,mmu-miR-378a-5p,mmu-miR-802-5p	0.000328718	0.00395635
Cholesterol metabolism	49	13	3	mmu-miR-107-3p,mmu-miR-378a-5p,mmu-miR-802-5p	0.000351775	0.00408787
Human papillomavirus infection	361	53	4	mmu-miR-107-3p,mmu-miR-34a-5p,mmu-miR-378a-5p,mmu-miR-802-5p	0.000380017	0.00413115
EGFR tyrosine kinase inhibitor resistance	82	18	4	mmu-miR-107-3p,mmu-miR-34a-5p,mmu-miR-378a-5p,mmu-miR-802-5p	0.000376935	0.00413115
Citrate cycle (TCA cycle)	32	10	4	mmu-miR-107-3p,mmu-miR-34a-5p,mmu-miR-378a-5p,mmu-miR-802-5p	0.000404792	0.00426297
Propanoate metabolism	34	10	4	mmu-miR-107-3p,mmu-miR-34a-5p,mmu-miR-378a-5p,mmu-miR-802-5p	0.00069448	0.00709211
HIF-1 signaling pathway	116	22	4	mmu-miR-107-3p,mmu-miR-34a-5p,mmu-miR-378a-5p,mmu-miR-802-5p	0.000779448	0.00772571
Non-small cell lung cancer	74	16	4	mmu-miR-107-3p,mmu-miR-34a-5p,mmu-miR-378a-5p,mmu-miR-802-5p	0.000933278	0.00898613
Parathyroid hormone synthesis, secretion and action	111	21	4	mmu-miR-107-3p,mmu-miR-34a-5p,mmu-miR-378a-5p,mmu-miR-802-5p	0.00105115	0.00983992
Signaling pathways regulating pluripotency of stem cells	142	25	4	mmu-miR-107-3p,mmu-miR-34a-5p,mmu-miR-378a-5p,mmu-miR-802-5p	0.00110229	0.0100391
Cellular senescence	182	30	4	mmu-miR-107-3p,mmu-miR-34a-5p,mmu-miR-378a-5p,mmu-miR-802-5p	0.001132	0.0100391
Renal cell carcinoma	69	15	3	mmu-miR-107-3p,mmu-miR-34a-5p,mmu-miR-378a-5p	0.00125846	0.0108744
Viral carcinogenesis	226	35	4	mmu-miR-107-3p,mmu-miR-34a-5p,mmu-miR-378a-5p,mmu-miR-802-5p	0.00143696	0.0118111
Thyroid cancer	37	10	3	mmu-miR-34a-5p,mmu-miR-378a-5p,mmu-miR-802-5p	0.00143147	0.0118111
Longevity regulating pathway	92	18	4	mmu-miR-107-3p,mmu-miR-34a-5p,mmu-miR-378a-5p,mmu-miR-802-5p	0.00157516	0.0126388
Human cytomegalovirus infection	253	38	4	mmu-miR-107-3p,mmu-miR-34a-5p,mmu-miR-378a-5p,mmu-miR-802-5p	0.00163052	0.0127787
Insulin resistance	115	21	4	mmu-miR-107-3p,mmu-miR-34a-5p,mmu-miR-378a-5p,mmu-miR-802-5p	0.00167558	0.0128334
Neurotrophin signaling pathway	123	22	4	mmu-miR-107-3p,mmu-miR-34a-5p,mmu-miR-378a-5p,mmu-miR-802-5p	0.00173559	0.0129977
Hepatocellular carcinoma	181	29	4	mmu-miR-107-3p,mmu-miR-34a-5p,mmu-miR-378a-5p,mmu-miR-802-5p	0.00212114	0.0155397
Mitophagy - animal	66	14	4	mmu-miR-107-3p,mmu-miR-34a-5p,mmu-miR-378a-5p,mmu-miR-802-5p	0.00231138	0.0165731
Gastric cancer	151	25	4	mmu-miR-107-3p,mmu-miR-34a-5p,mmu-miR-378a-5p,mmu-miR-802-5p	0.00266173	0.0186875
Toxoplasmosis	112	20	4	mmu-miR-107-3p,mmu-miR-34a-5p,mmu-miR-378a-5p,mmu-miR-802-5p	0.00281041	0.0193287
Yersinia infection	136	23	4	mmu-miR-107-3p,mmu-miR-34a-5p,mmu-miR-378a-5p,mmu-miR-802-5p	0.00293534	0.0197454
Salmonella infection	253	37	4	mmu-miR-107-3p,mmu-miR-34a-5p,mmu-miR-378a-5p,mmu-miR-802-5p	0.00298818	0.0197454
Bladder cancer	41	10	4	mmu-miR-107-3p,mmu-miR-34a-5p,mmu-miR-378a-5p,mmu-miR-802-5p	0.00328902	0.0213154
Glioma	76	15	4	mmu-miR-107-3p,mmu-miR-34a-5p,mmu-miR-378a-5p,mmu-miR-802-5p	0.0034408	0.0218783
Central carbon metabolism in cancer	70	14	4	mmu-miR-107-3p,mmu-miR-34a-5p,mmu-miR-378a-5p,mmu-miR-802-5p	0.00408949	0.0255214
Breast cancer	150	24	4	mmu-miR-107-3p,mmu-miR-34a-5p,mmu-miR-378a-5p,mmu-miR-802-5p	0.00501775	0.0307451
Growth hormone synthesis, secretion and action	118	20	4	mmu-miR-107-3p,mmu-miR-34a-5p,mmu-miR-378a-5p,mmu-miR-802-5p	0.00520289	0.0313103
Melanoma	73	14	4	mmu-miR-107-3p,mmu-miR-34a-5p,mmu-miR-378a-5p,mmu-miR-802-5p	0.00604738	0.0357538
Th17 cell differentiation	105	18	4	mmu-miR-107-3p,mmu-miR-34a-5p,mmu-miR-378a-5p,mmu-miR-802-5p	0.00692042	0.0382325
PPAR signaling pathway	89	16	4	mmu-miR-107-3p,mmu-miR-34a-5p,mmu-miR-378a-5p,mmu-miR-802-5p	0.00666605	0.0382325
Apoptosis	137	22	4	mmu-miR-107-3p,mmu-miR-34a-5p,mmu-miR-378a-5p,mmu-miR-802-5p	0.00674113	0.0382325
Small cell lung cancer	97	17	3	mmu-miR-34a-5p,mmu-miR-378a-5p,mmu-miR-802-5p	0.00683153	0.0382325
Hepatitis C	164	25	4	mmu-miR-107-3p,mmu-miR-34a-5p,mmu-miR-378a-5p,mmu-miR-802-5p	0.00794476	0.0431836
PD-L1 expression and PD-1 checkpoint pathway in cancer	91	16	4	mmu-miR-107-3p,mmu-miR-34a-5p,mmu-miR-378a-5p,mmu-miR-802-5p	0.00827717	0.0442763
Rap1 signaling pathway	217	31	4	mmu-miR-107-3p,mmu-miR-34a-5p,mmu-miR-378a-5p,mmu-miR-802-5p	0.00876983	0.0461786
MF M against MF F Upregulated miRNAs
Term Name	Term Genes	Target Genes (n)	miRNAs (n)	miRNA Names	P-value	FDR
MicroRNAs in cancer	164	65	13	mmu-miR-106b-3p,mmu-miR-140-3p,mmu-miR-151-3p,mmu-miR-194-2-3p,mmu-miR-25-3p,mmu-miR-28a-3p,mmu-miR-30a-3p,mmu-miR-30e-3p,mmu-miR-320-3p,mmu-miR-351-5p,mmu-miR-455-3p,mmu-miR-532-5p,mmu-miR-92a-3p	1.39479e-14	4.70045e-12
Protein processing in endoplasmic reticulum	172	65	13	mmu-miR-106b-3p,mmu-miR-140-3p,mmu-miR-151-3p,mmu-miR-194-2-3p,mmu-miR-25-3p,mmu-miR-28a-3p,mmu-miR-30a-3p,mmu-miR-30e-3p,mmu-miR-320-3p,mmu-miR-351-5p,mmu-miR-455-3p,mmu-miR-532-5p,mmu-miR-92a-3p	1.98506e-13	3.34483e-11
FoxO signaling pathway	136	51	10	mmu-miR-106b-3p,mmu-miR-140-3p,mmu-miR-151-3p,mmu-miR-194-2-3p,mmu-miR-25-3p,mmu-miR-28a-3p,mmu-miR-320-3p,mmu-miR-455-3p,mmu-miR-532-5p,mmu-miR-92a-3p	1.12782e-10	1.26692e-08
Hepatitis B	166	56	10	mmu-miR-106b-3p,mmu-miR-140-3p,mmu-miR-151-3p,mmu-miR-194-2-3p,mmu-miR-25-3p,mmu-miR-28a-3p,mmu-miR-320-3p,mmu-miR-455-3p,mmu-miR-532-5p,mmu-miR-92a-3p	1.49921e-09	1.26308e-07
Colorectal cancer	90	37	9	mmu-miR-106b-3p,mmu-miR-140-3p,mmu-miR-151-3p,mmu-miR-194-2-3p,mmu-miR-25-3p,mmu-miR-28a-3p,mmu-miR-455-3p,mmu-miR-532-5p,mmu-miR-92a-3p	2.15192e-09	1.4504e-07
Pancreatic cancer	78	32	9	mmu-miR-106b-3p,mmu-miR-140-3p,mmu-miR-151-3p,mmu-miR-194-2-3p,mmu-miR-25-3p,mmu-miR-28a-3p,mmu-miR-455-3p,mmu-miR-532-5p,mmu-miR-92a-3p	2.78787e-08	1.56585e-06
Yersinia infection	136	46	10	mmu-miR-106b-3p,mmu-miR-140-3p,mmu-miR-151-3p,mmu-miR-194-2-3p,mmu-miR-25-3p,mmu-miR-28a-3p,mmu-miR-320-3p,mmu-miR-455-3p,mmu-miR-532-5p,mmu-miR-92a-3p	4.00136e-08	1.91516e-06
Endocrine resistance	95	36	10	mmu-miR-106b-3p,mmu-miR-140-3p,mmu-miR-151-3p,mmu-miR-194-2-3p,mmu-miR-25-3p,mmu-miR-28a-3p,mmu-miR-320-3p,mmu-miR-455-3p,mmu-miR-532-5p,mmu-miR-92a-3p	4.54638e-08	1.91516e-06
Salmonella infection	253	71	13	mmu-miR-106b-3p,mmu-miR-140-3p,mmu-miR-151-3p,mmu-miR-194-2-3p,mmu-miR-25-3p,mmu-miR-28a-3p,mmu-miR-30a-3p,mmu-miR-30e-3p,mmu-miR-320-3p,mmu-miR-351-5p,mmu-miR-455-3p,mmu-miR-532-5p,mmu-miR-92a-3p	7.1939e-08	2.69372e-06
Apoptosis	137	45	12	mmu-miR-106b-3p,mmu-miR-140-3p,mmu-miR-151-3p,mmu-miR-194-2-3p,mmu-miR-25-3p,mmu-miR-28a-3p,mmu-miR-30a-3p,mmu-miR-30e-3p,mmu-miR-320-3p,mmu-miR-455-3p,mmu-miR-532-5p,mmu-miR-92a-3p	1.49815e-07	5.04878e-06
Proteoglycans in cancer	207	60	10	mmu-miR-106b-3p,mmu-miR-140-3p,mmu-miR-151-3p,mmu-miR-194-2-3p,mmu-miR-25-3p,mmu-miR-28a-3p,mmu-miR-320-3p,mmu-miR-455-3p,mmu-miR-532-5p,mmu-miR-92a-3p	2.20698e-07	6.76138e-06
Autophagy - animal	144	46	10	mmu-miR-106b-3p,mmu-miR-140-3p,mmu-miR-151-3p,mmu-miR-194-2-3p,mmu-miR-25-3p,mmu-miR-28a-3p,mmu-miR-320-3p,mmu-miR-455-3p,mmu-miR-532-5p,mmu-miR-92a-3p	2.75468e-07	7.73605e-06
Insulin resistance	115	39	9	mmu-miR-106b-3p,mmu-miR-140-3p,mmu-miR-151-3p,mmu-miR-194-2-3p,mmu-miR-25-3p,mmu-miR-320-3p,mmu-miR-455-3p,mmu-miR-532-5p,mmu-miR-92a-3p	3.96777e-07	1.02857e-05
Adherens junction	71	28	8	mmu-miR-106b-3p,mmu-miR-140-3p,mmu-miR-194-2-3p,mmu-miR-25-3p,mmu-miR-28a-3p,mmu-miR-455-3p,mmu-miR-532-5p,mmu-miR-92a-3p	5.4484e-07	1.31151e-05
Insulin signaling pathway	143	45	10	mmu-miR-106b-3p,mmu-miR-140-3p,mmu-miR-151-3p,mmu-miR-194-2-3p,mmu-miR-25-3p,mmu-miR-28a-3p,mmu-miR-320-3p,mmu-miR-455-3p,mmu-miR-532-5p,mmu-miR-92a-3p	5.97753e-07	1.34295e-05
Longevity regulating pathway	92	33	9	mmu-miR-106b-3p,mmu-miR-140-3p,mmu-miR-151-3p,mmu-miR-194-2-3p,mmu-miR-25-3p,mmu-miR-320-3p,mmu-miR-455-3p,mmu-miR-532-5p,mmu-miR-92a-3p	7.27025e-07	1.5313e-05
Chronic myeloid leukemia	77	29	5	mmu-miR-194-2-3p,mmu-miR-25-3p,mmu-miR-455-3p,mmu-miR-532-5p,mmu-miR-92a-3p	1.06777e-06	2.11671e-05
Focal adhesion	205	57	10	mmu-miR-106b-3p,mmu-miR-140-3p,mmu-miR-151-3p,mmu-miR-194-2-3p,mmu-miR-25-3p,mmu-miR-28a-3p,mmu-miR-320-3p,mmu-miR-455-3p,mmu-miR-532-5p,mmu-miR-92a-3p	1.94458e-06	3.64068e-05
Growth hormone synthesis, secretion and action	118	38	10	mmu-miR-106b-3p,mmu-miR-140-3p,mmu-miR-151-3p,mmu-miR-194-2-3p,mmu-miR-25-3p,mmu-miR-28a-3p,mmu-miR-320-3p,mmu-miR-455-3p,mmu-miR-532-5p,mmu-miR-92a-3p	2.38042e-06	3.82e-05
Pathways in cancer	555	124	13	mmu-miR-106b-3p,mmu-miR-140-3p,mmu-miR-151-3p,mmu-miR-194-2-3p,mmu-miR-25-3p,mmu-miR-28a-3p,mmu-miR-30a-3p,mmu-miR-30e-3p,mmu-miR-320-3p,mmu-miR-351-5p,mmu-miR-455-3p,mmu-miR-532-5p,mmu-miR-92a-3p	2.35157e-06	3.82e-05
TGF-beta signaling pathway	96	33	10	mmu-miR-106b-3p,mmu-miR-140-3p,mmu-miR-194-2-3p,mmu-miR-25-3p,mmu-miR-28a-3p,mmu-miR-320-3p,mmu-miR-351-5p,mmu-miR-455-3p,mmu-miR-532-5p,mmu-miR-92a-3p	2.18339e-06	3.82e-05
Neurotrophin signaling pathway	123	39	9	mmu-miR-106b-3p,mmu-miR-140-3p,mmu-miR-151-3p,mmu-miR-194-2-3p,mmu-miR-25-3p,mmu-miR-28a-3p,mmu-miR-455-3p,mmu-miR-532-5p,mmu-miR-92a-3p	2.70836e-06	4.14871e-05
Hepatocellular carcinoma	181	51	9	mmu-miR-106b-3p,mmu-miR-140-3p,mmu-miR-194-2-3p,mmu-miR-25-3p,mmu-miR-28a-3p,mmu-miR-320-3p,mmu-miR-455-3p,mmu-miR-532-5p,mmu-miR-92a-3p	4.41763e-06	6.20309e-05
AGE-RAGE signaling pathway in diabetic complications	103	34	9	mmu-miR-106b-3p,mmu-miR-140-3p,mmu-miR-151-3p,mmu-miR-194-2-3p,mmu-miR-25-3p,mmu-miR-320-3p,mmu-miR-455-3p,mmu-miR-532-5p,mmu-miR-92a-3p	4.33382e-06	6.20309e-05
Thyroid hormone signaling pathway	122	38	10	mmu-miR-106b-3p,mmu-miR-140-3p,mmu-miR-151-3p,mmu-miR-194-2-3p,mmu-miR-25-3p,mmu-miR-28a-3p,mmu-miR-320-3p,mmu-miR-455-3p,mmu-miR-532-5p,mmu-miR-92a-3p	5.82875e-06	7.85716e-05
Signaling pathways regulating pluripotency of stem cells	142	42	9	mmu-miR-106b-3p,mmu-miR-140-3p,mmu-miR-194-2-3p,mmu-miR-25-3p,mmu-miR-28a-3p,mmu-miR-320-3p,mmu-miR-455-3p,mmu-miR-532-5p,mmu-miR-92a-3p	8.26341e-06	0.000107107
Spinocerebellar ataxia	148	43	11	mmu-miR-106b-3p,mmu-miR-140-3p,mmu-miR-151-3p,mmu-miR-194-2-3p,mmu-miR-25-3p,mmu-miR-30a-3p,mmu-miR-30e-3p,mmu-miR-320-3p,mmu-miR-455-3p,mmu-miR-532-5p,mmu-miR-92a-3p	1.065e-05	0.000132928
Ubiquitin mediated proteolysis	145	42	8	mmu-miR-106b-3p,mmu-miR-140-3p,mmu-miR-194-2-3p,mmu-miR-25-3p,mmu-miR-320-3p,mmu-miR-455-3p,mmu-miR-532-5p,mmu-miR-92a-3p	1.45991e-05	0.00017571
ErbB signaling pathway	87	29	9	mmu-miR-106b-3p,mmu-miR-140-3p,mmu-miR-151-3p,mmu-miR-194-2-3p,mmu-miR-25-3p,mmu-miR-28a-3p,mmu-miR-455-3p,mmu-miR-532-5p,mmu-miR-92a-3p	1.75253e-05	0.000203656
Endometrial cancer	59	22	7	mmu-miR-140-3p,mmu-miR-194-2-3p,mmu-miR-25-3p,mmu-miR-28a-3p,mmu-miR-455-3p,mmu-miR-532-5p,mmu-miR-92a-3p	2.53009e-05	0.000284214
EGFR tyrosine kinase inhibitor resistance	82	27	8	mmu-miR-106b-3p,mmu-miR-140-3p,mmu-miR-194-2-3p,mmu-miR-25-3p,mmu-miR-28a-3p,mmu-miR-455-3p,mmu-miR-532-5p,mmu-miR-92a-3p	4.33082e-05	0.000456089
Circadian rhythm	30	14	7	mmu-miR-106b-3p,mmu-miR-140-3p,mmu-miR-25-3p,mmu-miR-28a-3p,mmu-miR-320-3p,mmu-miR-532-5p,mmu-miR-92a-3p	4.24057e-05	0.000456089
Regulation of actin cytoskeleton	222	56	11	mmu-miR-106b-3p,mmu-miR-140-3p,mmu-miR-151-3p,mmu-miR-194-2-3p,mmu-miR-25-3p,mmu-miR-28a-3p,mmu-miR-320-3p,mmu-miR-351-5p,mmu-miR-455-3p,mmu-miR-532-5p,mmu-miR-92a-3p	5.36692e-05	0.000548076
Sphingolipid signaling pathway	129	37	8	mmu-miR-106b-3p,mmu-miR-140-3p,mmu-miR-151-3p,mmu-miR-194-2-3p,mmu-miR-25-3p,mmu-miR-455-3p,mmu-miR-532-5p,mmu-miR-92a-3p	5.85496e-05	0.00058033
Choline metabolism in cancer	102	31	9	mmu-miR-106b-3p,mmu-miR-140-3p,mmu-miR-151-3p,mmu-miR-194-2-3p,mmu-miR-25-3p,mmu-miR-28a-3p,mmu-miR-455-3p,mmu-miR-532-5p,mmu-miR-92a-3p	6.97399e-05	0.000671496
Breast cancer	150	41	8	mmu-miR-106b-3p,mmu-miR-140-3p,mmu-miR-194-2-3p,mmu-miR-25-3p,mmu-miR-28a-3p,mmu-miR-455-3p,mmu-miR-532-5p,mmu-miR-92a-3p	8.01457e-05	0.000750252
Glioma	76	25	8	mmu-miR-106b-3p,mmu-miR-140-3p,mmu-miR-194-2-3p,mmu-miR-25-3p,mmu-miR-28a-3p,mmu-miR-455-3p,mmu-miR-532-5p,mmu-miR-92a-3p	8.38073e-05	0.000763326
Citrate cycle (TCA cycle)	32	14	8	mmu-miR-140-3p,mmu-miR-151-3p,mmu-miR-25-3p,mmu-miR-28a-3p,mmu-miR-320-3p,mmu-miR-455-3p,mmu-miR-532-5p,mmu-miR-92a-3p	0.000101997	0.000904548
Fc gamma R-mediated phagocytosis	95	29	7	mmu-miR-106b-3p,mmu-miR-140-3p,mmu-miR-194-2-3p,mmu-miR-25-3p,mmu-miR-455-3p,mmu-miR-532-5p,mmu-miR-92a-3p	0.000108395	0.000936646
MAPK signaling pathway	302	70	13	mmu-miR-106b-3p,mmu-miR-140-3p,mmu-miR-151-3p,mmu-miR-194-2-3p,mmu-miR-25-3p,mmu-miR-28a-3p,mmu-miR-30a-3p,mmu-miR-30e-3p,mmu-miR-320-3p,mmu-miR-351-5p,mmu-miR-455-3p,mmu-miR-532-5p,mmu-miR-92a-3p	0.000123337	0.000996172
Renal cell carcinoma	69	23	7	mmu-miR-106b-3p,mmu-miR-140-3p,mmu-miR-194-2-3p,mmu-miR-25-3p,mmu-miR-455-3p,mmu-miR-532-5p,mmu-miR-92a-3p	0.000127037	0.000996172
Glucagon signaling pathway	105	31	10	mmu-miR-106b-3p,mmu-miR-140-3p,mmu-miR-151-3p,mmu-miR-194-2-3p,mmu-miR-25-3p,mmu-miR-28a-3p,mmu-miR-320-3p,mmu-miR-455-3p,mmu-miR-532-5p,mmu-miR-92a-3p	0.000127108	0.000996172
PD-L1 expression and PD-1 checkpoint pathway in cancer	91	28	8	mmu-miR-140-3p,mmu-miR-194-2-3p,mmu-miR-25-3p,mmu-miR-28a-3p,mmu-miR-320-3p,mmu-miR-455-3p,mmu-miR-532-5p,mmu-miR-92a-3p	0.000121623	0.000996172
Non-small cell lung cancer	74	24	7	mmu-miR-194-2-3p,mmu-miR-25-3p,mmu-miR-28a-3p,mmu-miR-320-3p,mmu-miR-455-3p,mmu-miR-532-5p,mmu-miR-92a-3p	0.000148212	0.00113517
Propanoate metabolism	34	14	8	mmu-miR-106b-3p,mmu-miR-140-3p,mmu-miR-151-3p,mmu-miR-194-2-3p,mmu-miR-320-3p,mmu-miR-455-3p,mmu-miR-532-5p,mmu-miR-92a-3p	0.000223573	0.00167431
Cellular senescence	182	46	10	mmu-miR-106b-3p,mmu-miR-140-3p,mmu-miR-151-3p,mmu-miR-194-2-3p,mmu-miR-25-3p,mmu-miR-28a-3p,mmu-miR-320-3p,mmu-miR-455-3p,mmu-miR-532-5p,mmu-miR-92a-3p	0.000231398	0.00169524
Lysine degradation	63	21	11	mmu-miR-106b-3p,mmu-miR-140-3p,mmu-miR-151-3p,mmu-miR-194-2-3p,mmu-miR-25-3p,mmu-miR-30a-3p,mmu-miR-30e-3p,mmu-miR-320-3p,mmu-miR-351-5p,mmu-miR-532-5p,mmu-miR-92a-3p	0.000246798	0.00176959
Arginine biosynthesis	20	10	6	mmu-miR-151-3p,mmu-miR-194-2-3p,mmu-miR-25-3p,mmu-miR-320-3p,mmu-miR-532-5p,mmu-miR-92a-3p	0.000268376	0.00188422
Hepatitis C	164	42	9	mmu-miR-106b-3p,mmu-miR-140-3p,mmu-miR-194-2-3p,mmu-miR-25-3p,mmu-miR-28a-3p,mmu-miR-320-3p,mmu-miR-455-3p,mmu-miR-532-5p,mmu-miR-92a-3p	0.000315163	0.00216755
AMPK signaling pathway	130	35	8	mmu-miR-140-3p,mmu-miR-151-3p,mmu-miR-194-2-3p,mmu-miR-25-3p,mmu-miR-320-3p,mmu-miR-455-3p,mmu-miR-532-5p,mmu-miR-92a-3p	0.000356047	0.00239975
HIF-1 signaling pathway	116	32	11	mmu-miR-106b-3p,mmu-miR-140-3p,mmu-miR-151-3p,mmu-miR-194-2-3p,mmu-miR-25-3p,mmu-miR-28a-3p,mmu-miR-320-3p,mmu-miR-351-5p,mmu-miR-455-3p,mmu-miR-532-5p,mmu-miR-92a-3p	0.000392908	0.00257476
RNA degradation	83	25	7	mmu-miR-106b-3p,mmu-miR-151-3p,mmu-miR-25-3p,mmu-miR-30a-3p,mmu-miR-30e-3p,mmu-miR-532-5p,mmu-miR-92a-3p	0.000397292	0.00257476
Human T-cell leukemia virus 1 infection	244	57	12	mmu-miR-106b-3p,mmu-miR-140-3p,mmu-miR-151-3p,mmu-miR-194-2-3p,mmu-miR-25-3p,mmu-miR-28a-3p,mmu-miR-30a-3p,mmu-miR-30e-3p,mmu-miR-320-3p,mmu-miR-455-3p,mmu-miR-532-5p,mmu-miR-92a-3p	0.000415536	0.00264218
Axon guidance	182	45	8	mmu-miR-106b-3p,mmu-miR-140-3p,mmu-miR-25-3p,mmu-miR-28a-3p,mmu-miR-320-3p,mmu-miR-455-3p,mmu-miR-532-5p,mmu-miR-92a-3p	0.000454033	0.0028335
Kaposi sarcoma-associated herpesvirus infection	219	52	11	mmu-miR-106b-3p,mmu-miR-140-3p,mmu-miR-151-3p,mmu-miR-194-2-3p,mmu-miR-25-3p,mmu-miR-28a-3p,mmu-miR-320-3p,mmu-miR-351-5p,mmu-miR-455-3p,mmu-miR-532-5p,mmu-miR-92a-3p	0.000487442	0.00298669
Metabolic pathways	1591	285	13	mmu-miR-106b-3p,mmu-miR-140-3p,mmu-miR-151-3p,mmu-miR-194-2-3p,mmu-miR-25-3p,mmu-miR-28a-3p,mmu-miR-30a-3p,mmu-miR-30e-3p,mmu-miR-320-3p,mmu-miR-351-5p,mmu-miR-455-3p,mmu-miR-532-5p,mmu-miR-92a-3p	0.000524787	0.00310269
Cysteine and methionine metabolism	53	18	11	mmu-miR-106b-3p,mmu-miR-140-3p,mmu-miR-151-3p,mmu-miR-194-2-3p,mmu-miR-25-3p,mmu-miR-28a-3p,mmu-miR-320-3p,mmu-miR-351-5p,mmu-miR-455-3p,mmu-miR-532-5p,mmu-miR-92a-3p	0.000520686	0.00310269
Human cytomegalovirus infection	253	58	10	mmu-miR-106b-3p,mmu-miR-140-3p,mmu-miR-151-3p,mmu-miR-194-2-3p,mmu-miR-25-3p,mmu-miR-28a-3p,mmu-miR-320-3p,mmu-miR-455-3p,mmu-miR-532-5p,mmu-miR-92a-3p	0.000615659	0.00357719
Fluid shear stress and atherosclerosis	149	38	13	mmu-miR-106b-3p,mmu-miR-140-3p,mmu-miR-151-3p,mmu-miR-194-2-3p,mmu-miR-25-3p,mmu-miR-28a-3p,mmu-miR-30a-3p,mmu-miR-30e-3p,mmu-miR-320-3p,mmu-miR-351-5p,mmu-miR-455-3p,mmu-miR-532-5p,mmu-miR-92a-3p	0.000650431	0.00371517
PI3K-Akt signaling pathway	364	78	12	mmu-miR-106b-3p,mmu-miR-140-3p,mmu-miR-194-2-3p,mmu-miR-25-3p,mmu-miR-28a-3p,mmu-miR-30a-3p,mmu-miR-30e-3p,mmu-miR-320-3p,mmu-miR-351-5p,mmu-miR-455-3p,mmu-miR-532-5p,mmu-miR-92a-3p	0.000714013	0.00382371
Th17 cell differentiation	105	29	13	mmu-miR-106b-3p,mmu-miR-140-3p,mmu-miR-151-3p,mmu-miR-194-2-3p,mmu-miR-25-3p,mmu-miR-28a-3p,mmu-miR-30a-3p,mmu-miR-30e-3p,mmu-miR-320-3p,mmu-miR-351-5p,mmu-miR-455-3p,mmu-miR-532-5p,mmu-miR-92a-3p	0.000707201	0.00382371
Acute myeloid leukemia	72	22	7	mmu-miR-140-3p,mmu-miR-194-2-3p,mmu-miR-25-3p,mmu-miR-320-3p,mmu-miR-455-3p,mmu-miR-532-5p,mmu-miR-92a-3p	0.000699883	0.00382371
Synthesis and degradation of ketone bodies	12	7	6	mmu-miR-140-3p,mmu-miR-194-2-3p,mmu-miR-320-3p,mmu-miR-455-3p,mmu-miR-532-5p,mmu-miR-92a-3p	0.000714818	0.00382371
Bacterial invasion of epithelial cells	77	23	7	mmu-miR-106b-3p,mmu-miR-194-2-3p,mmu-miR-25-3p,mmu-miR-320-3p,mmu-miR-455-3p,mmu-miR-532-5p,mmu-miR-92a-3p	0.000760837	0.00400628
T cell receptor signaling pathway	106	29	10	mmu-miR-106b-3p,mmu-miR-140-3p,mmu-miR-151-3p,mmu-miR-194-2-3p,mmu-miR-25-3p,mmu-miR-28a-3p,mmu-miR-320-3p,mmu-miR-455-3p,mmu-miR-532-5p,mmu-miR-92a-3p	0.000835437	0.00433142
Alanine, aspartate and glutamate metabolism	38	14	8	mmu-miR-106b-3p,mmu-miR-151-3p,mmu-miR-194-2-3p,mmu-miR-25-3p,mmu-miR-320-3p,mmu-miR-455-3p,mmu-miR-532-5p,mmu-miR-92a-3p	0.000857525	0.00437857
Small cell lung cancer	97	27	8	mmu-miR-106b-3p,mmu-miR-140-3p,mmu-miR-194-2-3p,mmu-miR-25-3p,mmu-miR-320-3p,mmu-miR-455-3p,mmu-miR-532-5p,mmu-miR-92a-3p	0.000935345	0.00470465
Measles	147	37	10	mmu-miR-106b-3p,mmu-miR-140-3p,mmu-miR-151-3p,mmu-miR-194-2-3p,mmu-miR-25-3p,mmu-miR-28a-3p,mmu-miR-320-3p,mmu-miR-455-3p,mmu-miR-532-5p,mmu-miR-92a-3p	0.000990772	0.00483899
VEGF signaling pathway	60	19	7	mmu-miR-140-3p,mmu-miR-194-2-3p,mmu-miR-25-3p,mmu-miR-320-3p,mmu-miR-455-3p,mmu-miR-532-5p,mmu-miR-92a-3p	0.000982302	0.00483899
mTOR signaling pathway	163	40	9	mmu-miR-106b-3p,mmu-miR-140-3p,mmu-miR-194-2-3p,mmu-miR-25-3p,mmu-miR-28a-3p,mmu-miR-320-3p,mmu-miR-455-3p,mmu-miR-532-5p,mmu-miR-92a-3p	0.00107401	0.00517058
Human immunodeficiency virus 1 infection	238	54	12	mmu-miR-106b-3p,mmu-miR-140-3p,mmu-miR-151-3p,mmu-miR-194-2-3p,mmu-miR-25-3p,mmu-miR-28a-3p,mmu-miR-30a-3p,mmu-miR-30e-3p,mmu-miR-320-3p,mmu-miR-455-3p,mmu-miR-532-5p,mmu-miR-92a-3p	0.0012038	0.00547075
Alzheimer disease	376	79	10	mmu-miR-106b-3p,mmu-miR-140-3p,mmu-miR-151-3p,mmu-miR-194-2-3p,mmu-miR-25-3p,mmu-miR-28a-3p,mmu-miR-320-3p,mmu-miR-455-3p,mmu-miR-532-5p,mmu-miR-92a-3p	0.00121009	0.00547075
Wnt signaling pathway	164	40	10	mmu-miR-106b-3p,mmu-miR-140-3p,mmu-miR-151-3p,mmu-miR-194-2-3p,mmu-miR-25-3p,mmu-miR-28a-3p,mmu-miR-320-3p,mmu-miR-455-3p,mmu-miR-532-5p,mmu-miR-92a-3p	0.00121753	0.00547075
Central carbon metabolism in cancer	70	21	9	mmu-miR-106b-3p,mmu-miR-140-3p,mmu-miR-151-3p,mmu-miR-194-2-3p,mmu-miR-25-3p,mmu-miR-28a-3p,mmu-miR-455-3p,mmu-miR-532-5p,mmu-miR-92a-3p	0.00119373	0.00547075
Glyoxylate and dicarboxylate metabolism	31	12	8	mmu-miR-140-3p,mmu-miR-194-2-3p,mmu-miR-25-3p,mmu-miR-28a-3p,mmu-miR-320-3p,mmu-miR-455-3p,mmu-miR-532-5p,mmu-miR-92a-3p	0.00120523	0.00547075
Rap1 signaling pathway	217	50	9	mmu-miR-106b-3p,mmu-miR-140-3p,mmu-miR-194-2-3p,mmu-miR-25-3p,mmu-miR-28a-3p,mmu-miR-351-5p,mmu-miR-455-3p,mmu-miR-532-5p,mmu-miR-92a-3p	0.00126449	0.00560703
Mitophagy - animal	66	20	9	mmu-miR-106b-3p,mmu-miR-140-3p,mmu-miR-151-3p,mmu-miR-194-2-3p,mmu-miR-25-3p,mmu-miR-320-3p,mmu-miR-455-3p,mmu-miR-532-5p,mmu-miR-92a-3p	0.00135013	0.005909
Hippo signaling pathway	160	39	9	mmu-miR-106b-3p,mmu-miR-140-3p,mmu-miR-194-2-3p,mmu-miR-25-3p,mmu-miR-28a-3p,mmu-miR-351-5p,mmu-miR-455-3p,mmu-miR-532-5p,mmu-miR-92a-3p	0.00141025	0.006093
Adipocytokine signaling pathway	71	21	10	mmu-miR-106b-3p,mmu-miR-140-3p,mmu-miR-151-3p,mmu-miR-194-2-3p,mmu-miR-25-3p,mmu-miR-28a-3p,mmu-miR-320-3p,mmu-miR-455-3p,mmu-miR-532-5p,mmu-miR-92a-3p	0.00145754	0.00621762
Pertussis	76	22	9	mmu-miR-106b-3p,mmu-miR-140-3p,mmu-miR-151-3p,mmu-miR-194-2-3p,mmu-miR-25-3p,mmu-miR-28a-3p,mmu-miR-455-3p,mmu-miR-532-5p,mmu-miR-92a-3p	0.00154964	0.00647267
Tight junction	166	40	10	mmu-miR-106b-3p,mmu-miR-140-3p,mmu-miR-151-3p,mmu-miR-194-2-3p,mmu-miR-25-3p,mmu-miR-320-3p,mmu-miR-351-5p,mmu-miR-455-3p,mmu-miR-532-5p,mmu-miR-92a-3p	0.00155575	0.00647267
Apoptosis - multiple species	32	12	9	mmu-miR-106b-3p,mmu-miR-140-3p,mmu-miR-151-3p,mmu-miR-194-2-3p,mmu-miR-25-3p,mmu-miR-28a-3p,mmu-miR-320-3p,mmu-miR-532-5p,mmu-miR-92a-3p	0.00166572	0.0067807
Gastric cancer	151	37	9	mmu-miR-106b-3p,mmu-miR-140-3p,mmu-miR-194-2-3p,mmu-miR-25-3p,mmu-miR-28a-3p,mmu-miR-320-3p,mmu-miR-455-3p,mmu-miR-532-5p,mmu-miR-92a-3p	0.00167002	0.0067807
GnRH signaling pathway	91	25	9	mmu-miR-106b-3p,mmu-miR-140-3p,mmu-miR-151-3p,mmu-miR-194-2-3p,mmu-miR-25-3p,mmu-miR-28a-3p,mmu-miR-455-3p,mmu-miR-532-5p,mmu-miR-92a-3p	0.00173973	0.00697961
Viral carcinogenesis	226	51	8	mmu-miR-106b-3p,mmu-miR-140-3p,mmu-miR-194-2-3p,mmu-miR-25-3p,mmu-miR-28a-3p,mmu-miR-455-3p,mmu-miR-532-5p,mmu-miR-92a-3p	0.00183887	0.00729056
Non-alcoholic fatty liver disease	153	37	10	mmu-miR-106b-3p,mmu-miR-140-3p,mmu-miR-151-3p,mmu-miR-194-2-3p,mmu-miR-25-3p,mmu-miR-28a-3p,mmu-miR-320-3p,mmu-miR-455-3p,mmu-miR-532-5p,mmu-miR-92a-3p	0.00214092	0.00832035
Influenza A	174	41	10	mmu-miR-106b-3p,mmu-miR-140-3p,mmu-miR-194-2-3p,mmu-miR-25-3p,mmu-miR-30a-3p,mmu-miR-30e-3p,mmu-miR-320-3p,mmu-miR-455-3p,mmu-miR-532-5p,mmu-miR-92a-3p	0.00214798	0.00832035
Endocytosis	267	58	8	mmu-miR-106b-3p,mmu-miR-140-3p,mmu-miR-25-3p,mmu-miR-28a-3p,mmu-miR-320-3p,mmu-miR-455-3p,mmu-miR-532-5p,mmu-miR-92a-3p	0.00238562	0.00909665
Carbon metabolism	123	31	9	mmu-miR-140-3p,mmu-miR-151-3p,mmu-miR-194-2-3p,mmu-miR-25-3p,mmu-miR-28a-3p,mmu-miR-320-3p,mmu-miR-455-3p,mmu-miR-532-5p,mmu-miR-92a-3p	0.00240238	0.00909665
Prostate cancer	103	27	11	mmu-miR-140-3p,mmu-miR-151-3p,mmu-miR-194-2-3p,mmu-miR-25-3p,mmu-miR-28a-3p,mmu-miR-30a-3p,mmu-miR-30e-3p,mmu-miR-351-5p,mmu-miR-455-3p,mmu-miR-532-5p,mmu-miR-92a-3p	0.00245224	0.00918229
C-type lectin receptor signaling pathway	114	29	10	mmu-miR-106b-3p,mmu-miR-140-3p,mmu-miR-151-3p,mmu-miR-194-2-3p,mmu-miR-25-3p,mmu-miR-28a-3p,mmu-miR-320-3p,mmu-miR-455-3p,mmu-miR-532-5p,mmu-miR-92a-3p	0.00281596	0.0104283
Long-term potentiation	70	20	8	mmu-miR-106b-3p,mmu-miR-140-3p,mmu-miR-194-2-3p,mmu-miR-25-3p,mmu-miR-320-3p,mmu-miR-455-3p,mmu-miR-532-5p,mmu-miR-92a-3p	0.00294489	0.0107873
Pentose and glucuronate interconversions	34	12	8	mmu-miR-140-3p,mmu-miR-151-3p,mmu-miR-194-2-3p,mmu-miR-25-3p,mmu-miR-28a-3p,mmu-miR-320-3p,mmu-miR-455-3p,mmu-miR-92a-3p	0.00302037	0.0109448
Phosphatidylinositol signaling system	100	26	8	mmu-miR-106b-3p,mmu-miR-140-3p,mmu-miR-194-2-3p,mmu-miR-25-3p,mmu-miR-320-3p,mmu-miR-455-3p,mmu-miR-532-5p,mmu-miR-92a-3p	0.0032986	0.0118258
Relaxin signaling pathway	131	32	10	mmu-miR-106b-3p,mmu-miR-140-3p,mmu-miR-151-3p,mmu-miR-194-2-3p,mmu-miR-25-3p,mmu-miR-28a-3p,mmu-miR-320-3p,mmu-miR-455-3p,mmu-miR-532-5p,mmu-miR-92a-3p	0.00349748	0.0124069
Pyruvate metabolism	39	13	8	mmu-miR-106b-3p,mmu-miR-140-3p,mmu-miR-151-3p,mmu-miR-25-3p,mmu-miR-28a-3p,mmu-miR-455-3p,mmu-miR-532-5p,mmu-miR-92a-3p	0.00365268	0.0126902
Prolactin signaling pathway	76	21	9	mmu-miR-106b-3p,mmu-miR-140-3p,mmu-miR-151-3p,mmu-miR-194-2-3p,mmu-miR-25-3p,mmu-miR-28a-3p,mmu-miR-455-3p,mmu-miR-532-5p,mmu-miR-92a-3p	0.00364416	0.0126902
Inositol phosphate metabolism	72	20	8	mmu-miR-140-3p,mmu-miR-151-3p,mmu-miR-194-2-3p,mmu-miR-25-3p,mmu-miR-320-3p,mmu-miR-455-3p,mmu-miR-532-5p,mmu-miR-92a-3p	0.00420456	0.0144585
2-Oxocarboxylic acid metabolism	20	8	6	mmu-miR-140-3p,mmu-miR-151-3p,mmu-miR-194-2-3p,mmu-miR-25-3p,mmu-miR-28a-3p,mmu-miR-92a-3p	0.00629697	0.0214351
Sphingolipid metabolism	51	15	6	mmu-miR-140-3p,mmu-miR-194-2-3p,mmu-miR-25-3p,mmu-miR-455-3p,mmu-miR-532-5p,mmu-miR-92a-3p	0.00703651	0.023713
Apelin signaling pathway	137	32	10	mmu-miR-106b-3p,mmu-miR-140-3p,mmu-miR-151-3p,mmu-miR-194-2-3p,mmu-miR-25-3p,mmu-miR-28a-3p,mmu-miR-320-3p,mmu-miR-455-3p,mmu-miR-532-5p,mmu-miR-92a-3p	0.00714889	0.0238532
Pathways of neurodegeneration - multiple diseases	480	92	10	mmu-miR-106b-3p,mmu-miR-140-3p,mmu-miR-151-3p,mmu-miR-194-2-3p,mmu-miR-25-3p,mmu-miR-28a-3p,mmu-miR-320-3p,mmu-miR-455-3p,mmu-miR-532-5p,mmu-miR-92a-3p	0.00857773	0.0283401
Fatty acid metabolism	62	17	9	mmu-miR-106b-3p,mmu-miR-140-3p,mmu-miR-151-3p,mmu-miR-194-2-3p,mmu-miR-25-3p,mmu-miR-28a-3p,mmu-miR-320-3p,mmu-miR-532-5p,mmu-miR-92a-3p	0.00914895	0.0299339
p53 signaling pathway	72	19	10	mmu-miR-106b-3p,mmu-miR-140-3p,mmu-miR-194-2-3p,mmu-miR-25-3p,mmu-miR-28a-3p,mmu-miR-30a-3p,mmu-miR-30e-3p,mmu-miR-320-3p,mmu-miR-532-5p,mmu-miR-92a-3p	0.00937969	0.0301043
Fc epsilon RI signaling pathway	67	18	8	mmu-miR-106b-3p,mmu-miR-140-3p,mmu-miR-151-3p,mmu-miR-194-2-3p,mmu-miR-25-3p,mmu-miR-455-3p,mmu-miR-532-5p,mmu-miR-92a-3p	0.0093044	0.0301043
Estrogen signaling pathway	135	31	10	mmu-miR-106b-3p,mmu-miR-194-2-3p,mmu-miR-25-3p,mmu-miR-28a-3p,mmu-miR-30a-3p,mmu-miR-30e-3p,mmu-miR-351-5p,mmu-miR-455-3p,mmu-miR-532-5p,mmu-miR-92a-3p	0.0103182	0.032804
Melanoma	73	19	7	mmu-miR-140-3p,mmu-miR-194-2-3p,mmu-miR-25-3p,mmu-miR-28a-3p,mmu-miR-455-3p,mmu-miR-532-5p,mmu-miR-92a-3p	0.010926	0.0340931
B cell receptor signaling pathway	78	20	8	mmu-miR-140-3p,mmu-miR-194-2-3p,mmu-miR-25-3p,mmu-miR-28a-3p,mmu-miR-320-3p,mmu-miR-455-3p,mmu-miR-532-5p,mmu-miR-92a-3p	0.0108746	0.0340931
Ras signaling pathway	235	49	10	mmu-miR-106b-3p,mmu-miR-140-3p,mmu-miR-151-3p,mmu-miR-194-2-3p,mmu-miR-25-3p,mmu-miR-28a-3p,mmu-miR-351-5p,mmu-miR-455-3p,mmu-miR-532-5p,mmu-miR-92a-3p	0.011071	0.0342286
Chagas disease	104	25	9	mmu-miR-106b-3p,mmu-miR-140-3p,mmu-miR-151-3p,mmu-miR-194-2-3p,mmu-miR-25-3p,mmu-miR-28a-3p,mmu-miR-455-3p,mmu-miR-532-5p,mmu-miR-92a-3p	0.011279	0.0345547
Oxytocin signaling pathway	158	35	10	mmu-miR-106b-3p,mmu-miR-140-3p,mmu-miR-151-3p,mmu-miR-194-2-3p,mmu-miR-25-3p,mmu-miR-28a-3p,mmu-miR-320-3p,mmu-miR-455-3p,mmu-miR-532-5p,mmu-miR-92a-3p	0.0118565	0.0353804
Cholesterol metabolism	49	14	8	mmu-miR-140-3p,mmu-miR-151-3p,mmu-miR-194-2-3p,mmu-miR-25-3p,mmu-miR-28a-3p,mmu-miR-455-3p,mmu-miR-532-5p,mmu-miR-92a-3p	0.0118635	0.0353804
Type II diabetes mellitus	49	14	8	mmu-miR-106b-3p,mmu-miR-140-3p,mmu-miR-151-3p,mmu-miR-194-2-3p,mmu-miR-25-3p,mmu-miR-455-3p,mmu-miR-532-5p,mmu-miR-92a-3p	0.0118635	0.0353804
cGMP-PKG signaling pathway	175	38	10	mmu-miR-106b-3p,mmu-miR-140-3p,mmu-miR-151-3p,mmu-miR-194-2-3p,mmu-miR-25-3p,mmu-miR-28a-3p,mmu-miR-320-3p,mmu-miR-455-3p,mmu-miR-532-5p,mmu-miR-92a-3p	0.0124631	0.0361301
Transcriptional misregulation in cancer	214	45	10	mmu-miR-106b-3p,mmu-miR-140-3p,mmu-miR-151-3p,mmu-miR-194-2-3p,mmu-miR-25-3p,mmu-miR-28a-3p,mmu-miR-320-3p,mmu-miR-455-3p,mmu-miR-532-5p,mmu-miR-92a-3p	0.0124945	0.0361301
Platinum drug resistance	84	21	8	mmu-miR-106b-3p,mmu-miR-194-2-3p,mmu-miR-25-3p,mmu-miR-28a-3p,mmu-miR-320-3p,mmu-miR-455-3p,mmu-miR-532-5p,mmu-miR-92a-3p	0.0123624	0.0361301
Biosynthesis of amino acids	79	20	8	mmu-miR-140-3p,mmu-miR-151-3p,mmu-miR-194-2-3p,mmu-miR-25-3p,mmu-miR-28a-3p,mmu-miR-320-3p,mmu-miR-532-5p,mmu-miR-92a-3p	0.0125437	0.0361301
Ferroptosis	40	12	6	mmu-miR-140-3p,mmu-miR-25-3p,mmu-miR-28a-3p,mmu-miR-320-3p,mmu-miR-532-5p,mmu-miR-92a-3p	0.0128783	0.0367794
Tuberculosis	181	39	10	mmu-miR-106b-3p,mmu-miR-140-3p,mmu-miR-151-3p,mmu-miR-194-2-3p,mmu-miR-25-3p,mmu-miR-28a-3p,mmu-miR-320-3p,mmu-miR-455-3p,mmu-miR-532-5p,mmu-miR-92a-3p	0.0130024	0.0368219
Cushing syndrome	165	36	8	mmu-miR-106b-3p,mmu-miR-140-3p,mmu-miR-194-2-3p,mmu-miR-25-3p,mmu-miR-28a-3p,mmu-miR-455-3p,mmu-miR-532-5p,mmu-miR-92a-3p	0.013692	0.0384516
Osteoclast differentiation	128	29	10	mmu-miR-106b-3p,mmu-miR-140-3p,mmu-miR-151-3p,mmu-miR-194-2-3p,mmu-miR-25-3p,mmu-miR-28a-3p,mmu-miR-320-3p,mmu-miR-455-3p,mmu-miR-532-5p,mmu-miR-92a-3p	0.0153676	0.0428007
Porphyrin and chlorophyll metabolism	41	12	10	mmu-miR-140-3p,mmu-miR-151-3p,mmu-miR-194-2-3p,mmu-miR-25-3p,mmu-miR-28a-3p,mmu-miR-30a-3p,mmu-miR-30e-3p,mmu-miR-320-3p,mmu-miR-532-5p,mmu-miR-92a-3p	0.0157602	0.0435343
Valine, leucine and isoleucine degradation	56	15	8	mmu-miR-140-3p,mmu-miR-151-3p,mmu-miR-194-2-3p,mmu-miR-25-3p,mmu-miR-320-3p,mmu-miR-455-3p,mmu-miR-532-5p,mmu-miR-92a-3p	0.0172151	0.0471666
Thyroid cancer	37	11	5	mmu-miR-194-2-3p,mmu-miR-25-3p,mmu-miR-455-3p,mmu-miR-532-5p,mmu-miR-92a-3p	0.0181209	0.049248
Melanogenesis	103	24	6	mmu-miR-106b-3p,mmu-miR-194-2-3p,mmu-miR-25-3p,mmu-miR-455-3p,mmu-miR-532-5p,mmu-miR-92a-3p	0.0187	0.0499753
Hippo signaling pathway - multiple species	28	9	6	mmu-miR-106b-3p,mmu-miR-194-2-3p,mmu-miR-25-3p,mmu-miR-351-5p,mmu-miR-532-5p,mmu-miR-92a-3p	0.0188334	0.0499753
Butanoate metabolism	28	9	6	mmu-miR-140-3p,mmu-miR-194-2-3p,mmu-miR-320-3p,mmu-miR-455-3p,mmu-miR-532-5p,mmu-miR-92a-3p	0.0188334	0.0499753
MF M against MF F Downregulated miRNAs
Term Name	Term Genes	Target Genes (n)	miRNAs (n)	miRNA Names	P-value	FDR
MicroRNAs in cancer	164	94	15	mmu-miR-106b-5p,mmu-miR-107-3p,mmu-miR-142a-3p,mmu-miR-144-3p,mmu-miR-181c-5p,mmu-miR-192-5p,mmu-miR-1a-3p,mmu-miR-223-3p,mmu-miR-29b-3p,mmu-miR-29c-3p,mmu-miR-32-5p,mmu-miR-342-3p,mmu-miR-34a-5p,mmu-miR-467a-5p,mmu-miR-802-5p	2.26486e-20	7.63259e-18
Pathways in cancer	555	211	16	mmu-miR-106b-5p,mmu-miR-107-3p,mmu-miR-126a-5p,mmu-miR-142a-3p,mmu-miR-144-3p,mmu-miR-181c-5p,mmu-miR-192-5p,mmu-miR-1a-3p,mmu-miR-223-3p,mmu-miR-29b-3p,mmu-miR-29c-3p,mmu-miR-32-5p,mmu-miR-342-3p,mmu-miR-34a-5p,mmu-miR-467a-5p,mmu-miR-802-5p	1.11926e-14	1.88595e-12
Autophagy - animal	144	75	16	mmu-miR-106b-5p,mmu-miR-107-3p,mmu-miR-126a-5p,mmu-miR-142a-3p,mmu-miR-144-3p,mmu-miR-181c-5p,mmu-miR-192-5p,mmu-miR-1a-3p,mmu-miR-223-3p,mmu-miR-29b-3p,mmu-miR-29c-3p,mmu-miR-32-5p,mmu-miR-342-3p,mmu-miR-34a-5p,mmu-miR-467a-5p,mmu-miR-802-5p	1.66345e-13	1.86861e-11
Proteoglycans in cancer	207	95	15	mmu-miR-106b-5p,mmu-miR-107-3p,mmu-miR-126a-5p,mmu-miR-142a-3p,mmu-miR-144-3p,mmu-miR-181c-5p,mmu-miR-192-5p,mmu-miR-1a-3p,mmu-miR-223-3p,mmu-miR-29b-3p,mmu-miR-29c-3p,mmu-miR-32-5p,mmu-miR-34a-5p,mmu-miR-467a-5p,mmu-miR-802-5p	2.06468e-12	1.73949e-10
Prostate cancer	103	57	14	mmu-miR-106b-5p,mmu-miR-107-3p,mmu-miR-142a-3p,mmu-miR-181c-5p,mmu-miR-192-5p,mmu-miR-1a-3p,mmu-miR-223-3p,mmu-miR-29b-3p,mmu-miR-29c-3p,mmu-miR-32-5p,mmu-miR-342-3p,mmu-miR-34a-5p,mmu-miR-467a-5p,mmu-miR-802-5p	5.41222e-12	3.64784e-10
FoxO signaling pathway	136	69	14	mmu-miR-106b-5p,mmu-miR-107-3p,mmu-miR-142a-3p,mmu-miR-181c-5p,mmu-miR-192-5p,mmu-miR-1a-3p,mmu-miR-223-3p,mmu-miR-29b-3p,mmu-miR-29c-3p,mmu-miR-32-5p,mmu-miR-342-3p,mmu-miR-34a-5p,mmu-miR-467a-5p,mmu-miR-802-5p	7.82083e-12	4.3927e-10
Hepatitis B	166	79	15	mmu-miR-106b-5p,mmu-miR-107-3p,mmu-miR-126a-5p,mmu-miR-142a-3p,mmu-miR-181c-5p,mmu-miR-192-5p,mmu-miR-1a-3p,mmu-miR-223-3p,mmu-miR-29b-3p,mmu-miR-29c-3p,mmu-miR-32-5p,mmu-miR-342-3p,mmu-miR-34a-5p,mmu-miR-467a-5p,mmu-miR-802-5p	1.62175e-11	7.80757e-10
Focal adhesion	205	91	13	mmu-miR-106b-5p,mmu-miR-107-3p,mmu-miR-142a-3p,mmu-miR-144-3p,mmu-miR-181c-5p,mmu-miR-192-5p,mmu-miR-1a-3p,mmu-miR-223-3p,mmu-miR-29b-3p,mmu-miR-29c-3p,mmu-miR-34a-5p,mmu-miR-467a-5p,mmu-miR-802-5p	5.83904e-11	2.45969e-09
Human cytomegalovirus infection	253	105	16	mmu-miR-106b-5p,mmu-miR-107-3p,mmu-miR-126a-5p,mmu-miR-142a-3p,mmu-miR-144-3p,mmu-miR-181c-5p,mmu-miR-192-5p,mmu-miR-1a-3p,mmu-miR-223-3p,mmu-miR-29b-3p,mmu-miR-29c-3p,mmu-miR-32-5p,mmu-miR-342-3p,mmu-miR-34a-5p,mmu-miR-467a-5p,mmu-miR-802-5p	2.55514e-10	9.56759e-09
Ubiquitin mediated proteolysis	145	68	16	mmu-miR-106b-5p,mmu-miR-107-3p,mmu-miR-126a-5p,mmu-miR-142a-3p,mmu-miR-144-3p,mmu-miR-181c-5p,mmu-miR-192-5p,mmu-miR-1a-3p,mmu-miR-223-3p,mmu-miR-29b-3p,mmu-miR-29c-3p,mmu-miR-32-5p,mmu-miR-342-3p,mmu-miR-34a-5p,mmu-miR-467a-5p,mmu-miR-802-5p	9.36432e-10	3.15578e-08
Renal cell carcinoma	69	40	13	mmu-miR-106b-5p,mmu-miR-107-3p,mmu-miR-142a-3p,mmu-miR-144-3p,mmu-miR-181c-5p,mmu-miR-192-5p,mmu-miR-1a-3p,mmu-miR-223-3p,mmu-miR-29b-3p,mmu-miR-29c-3p,mmu-miR-32-5p,mmu-miR-34a-5p,mmu-miR-467a-5p	1.25776e-09	3.85332e-08
Chronic myeloid leukemia	77	43	15	mmu-miR-106b-5p,mmu-miR-107-3p,mmu-miR-126a-5p,mmu-miR-142a-3p,mmu-miR-144-3p,mmu-miR-181c-5p,mmu-miR-192-5p,mmu-miR-1a-3p,mmu-miR-29b-3p,mmu-miR-29c-3p,mmu-miR-32-5p,mmu-miR-342-3p,mmu-miR-34a-5p,mmu-miR-467a-5p,mmu-miR-802-5p	1.51724e-09	4.26092e-08
MAPK signaling pathway	302	118	14	mmu-miR-106b-5p,mmu-miR-107-3p,mmu-miR-142a-3p,mmu-miR-144-3p,mmu-miR-181c-5p,mmu-miR-192-5p,mmu-miR-1a-3p,mmu-miR-223-3p,mmu-miR-29b-3p,mmu-miR-29c-3p,mmu-miR-32-5p,mmu-miR-34a-5p,mmu-miR-467a-5p,mmu-miR-802-5p	1.68883e-09	4.37797e-08
Pancreatic cancer	78	43	14	mmu-miR-106b-5p,mmu-miR-107-3p,mmu-miR-142a-3p,mmu-miR-181c-5p,mmu-miR-192-5p,mmu-miR-1a-3p,mmu-miR-223-3p,mmu-miR-29b-3p,mmu-miR-29c-3p,mmu-miR-32-5p,mmu-miR-342-3p,mmu-miR-34a-5p,mmu-miR-467a-5p,mmu-miR-802-5p	2.60642e-09	6.27402e-08
Thyroid hormone signaling pathway	122	59	14	mmu-miR-106b-5p,mmu-miR-107-3p,mmu-miR-142a-3p,mmu-miR-181c-5p,mmu-miR-192-5p,mmu-miR-1a-3p,mmu-miR-223-3p,mmu-miR-29b-3p,mmu-miR-29c-3p,mmu-miR-32-5p,mmu-miR-342-3p,mmu-miR-34a-5p,mmu-miR-467a-5p,mmu-miR-802-5p	2.82386e-09	6.34426e-08
Salmonella infection	253	102	15	mmu-miR-106b-5p,mmu-miR-107-3p,mmu-miR-126a-5p,mmu-miR-142a-3p,mmu-miR-144-3p,mmu-miR-181c-5p,mmu-miR-192-5p,mmu-miR-1a-3p,mmu-miR-223-3p,mmu-miR-29b-3p,mmu-miR-29c-3p,mmu-miR-32-5p,mmu-miR-34a-5p,mmu-miR-467a-5p,mmu-miR-802-5p	3.10761e-09	6.54541e-08
Human T-cell leukemia virus 1 infection	244	99	15	mmu-miR-106b-5p,mmu-miR-107-3p,mmu-miR-126a-5p,mmu-miR-142a-3p,mmu-miR-181c-5p,mmu-miR-192-5p,mmu-miR-1a-3p,mmu-miR-223-3p,mmu-miR-29b-3p,mmu-miR-29c-3p,mmu-miR-32-5p,mmu-miR-342-3p,mmu-miR-34a-5p,mmu-miR-467a-5p,mmu-miR-802-5p	3.57144e-09	7.07986e-08
Endocytosis	267	106	15	mmu-miR-106b-5p,mmu-miR-107-3p,mmu-miR-126a-5p,mmu-miR-142a-3p,mmu-miR-144-3p,mmu-miR-181c-5p,mmu-miR-192-5p,mmu-miR-1a-3p,mmu-miR-223-3p,mmu-miR-29b-3p,mmu-miR-29c-3p,mmu-miR-342-3p,mmu-miR-34a-5p,mmu-miR-467a-5p,mmu-miR-802-5p	4.17616e-09	7.41078e-08
Endocrine resistance	95	49	14	mmu-miR-106b-5p,mmu-miR-107-3p,mmu-miR-142a-3p,mmu-miR-181c-5p,mmu-miR-192-5p,mmu-miR-1a-3p,mmu-miR-223-3p,mmu-miR-29b-3p,mmu-miR-29c-3p,mmu-miR-32-5p,mmu-miR-342-3p,mmu-miR-34a-5p,mmu-miR-467a-5p,mmu-miR-802-5p	4.17818e-09	7.41078e-08
Colorectal cancer	90	47	13	mmu-miR-106b-5p,mmu-miR-107-3p,mmu-miR-142a-3p,mmu-miR-181c-5p,mmu-miR-192-5p,mmu-miR-1a-3p,mmu-miR-223-3p,mmu-miR-29b-3p,mmu-miR-29c-3p,mmu-miR-32-5p,mmu-miR-34a-5p,mmu-miR-467a-5p,mmu-miR-802-5p	5.13055e-09	8.64497e-08
Human papillomavirus infection	361	134	16	mmu-miR-106b-5p,mmu-miR-107-3p,mmu-miR-126a-5p,mmu-miR-142a-3p,mmu-miR-144-3p,mmu-miR-181c-5p,mmu-miR-192-5p,mmu-miR-1a-3p,mmu-miR-223-3p,mmu-miR-29b-3p,mmu-miR-29c-3p,mmu-miR-32-5p,mmu-miR-342-3p,mmu-miR-34a-5p,mmu-miR-467a-5p,mmu-miR-802-5p	6.47238e-09	1.02173e-07
AMPK signaling pathway	130	61	15	mmu-miR-106b-5p,mmu-miR-107-3p,mmu-miR-126a-5p,mmu-miR-142a-3p,mmu-miR-144-3p,mmu-miR-181c-5p,mmu-miR-192-5p,mmu-miR-1a-3p,mmu-miR-223-3p,mmu-miR-29b-3p,mmu-miR-29c-3p,mmu-miR-342-3p,mmu-miR-34a-5p,mmu-miR-467a-5p,mmu-miR-802-5p	6.67002e-09	1.02173e-07
Longevity regulating pathway	92	47	15	mmu-miR-106b-5p,mmu-miR-107-3p,mmu-miR-126a-5p,mmu-miR-142a-3p,mmu-miR-181c-5p,mmu-miR-192-5p,mmu-miR-1a-3p,mmu-miR-223-3p,mmu-miR-29b-3p,mmu-miR-29c-3p,mmu-miR-32-5p,mmu-miR-342-3p,mmu-miR-34a-5p,mmu-miR-467a-5p,mmu-miR-802-5p	1.28852e-08	1.88796e-07
Cellular senescence	182	77	16	mmu-miR-106b-5p,mmu-miR-107-3p,mmu-miR-126a-5p,mmu-miR-142a-3p,mmu-miR-144-3p,mmu-miR-181c-5p,mmu-miR-192-5p,mmu-miR-1a-3p,mmu-miR-223-3p,mmu-miR-29b-3p,mmu-miR-29c-3p,mmu-miR-32-5p,mmu-miR-342-3p,mmu-miR-34a-5p,mmu-miR-467a-5p,mmu-miR-802-5p	2.38792e-08	3.35304e-07
Cell cycle	125	58	13	mmu-miR-106b-5p,mmu-miR-107-3p,mmu-miR-142a-3p,mmu-miR-144-3p,mmu-miR-181c-5p,mmu-miR-1a-3p,mmu-miR-223-3p,mmu-miR-29b-3p,mmu-miR-29c-3p,mmu-miR-342-3p,mmu-miR-34a-5p,mmu-miR-467a-5p,mmu-miR-802-5p	2.6015e-08	3.50018e-07
Endometrial cancer	59	34	13	mmu-miR-106b-5p,mmu-miR-107-3p,mmu-miR-142a-3p,mmu-miR-181c-5p,mmu-miR-192-5p,mmu-miR-1a-3p,mmu-miR-223-3p,mmu-miR-29b-3p,mmu-miR-29c-3p,mmu-miR-32-5p,mmu-miR-34a-5p,mmu-miR-467a-5p,mmu-miR-802-5p	2.70852e-08	3.50018e-07
Apoptosis	137	62	13	mmu-miR-106b-5p,mmu-miR-107-3p,mmu-miR-142a-3p,mmu-miR-181c-5p,mmu-miR-192-5p,mmu-miR-1a-3p,mmu-miR-223-3p,mmu-miR-29b-3p,mmu-miR-29c-3p,mmu-miR-32-5p,mmu-miR-34a-5p,mmu-miR-467a-5p,mmu-miR-802-5p	2.8043e-08	3.50018e-07
PI3K-Akt signaling pathway	364	132	15	mmu-miR-106b-5p,mmu-miR-107-3p,mmu-miR-142a-3p,mmu-miR-144-3p,mmu-miR-181c-5p,mmu-miR-192-5p,mmu-miR-1a-3p,mmu-miR-223-3p,mmu-miR-29b-3p,mmu-miR-29c-3p,mmu-miR-32-5p,mmu-miR-342-3p,mmu-miR-34a-5p,mmu-miR-467a-5p,mmu-miR-802-5p	4.33528e-08	5.21782e-07
Insulin resistance	115	54	13	mmu-miR-106b-5p,mmu-miR-107-3p,mmu-miR-126a-5p,mmu-miR-142a-3p,mmu-miR-181c-5p,mmu-miR-1a-3p,mmu-miR-223-3p,mmu-miR-29b-3p,mmu-miR-29c-3p,mmu-miR-342-3p,mmu-miR-34a-5p,mmu-miR-467a-5p,mmu-miR-802-5p	4.74291e-08	5.32786e-07
Protein processing in endoplasmic reticulum	172	73	15	mmu-miR-106b-5p,mmu-miR-107-3p,mmu-miR-126a-5p,mmu-miR-142a-3p,mmu-miR-144-3p,mmu-miR-181c-5p,mmu-miR-192-5p,mmu-miR-1a-3p,mmu-miR-223-3p,mmu-miR-29b-3p,mmu-miR-29c-3p,mmu-miR-342-3p,mmu-miR-34a-5p,mmu-miR-467a-5p,mmu-miR-802-5p	4.71432e-08	5.32786e-07
Growth hormone synthesis, secretion and action	118	55	15	mmu-miR-106b-5p,mmu-miR-107-3p,mmu-miR-126a-5p,mmu-miR-142a-3p,mmu-miR-144-3p,mmu-miR-181c-5p,mmu-miR-192-5p,mmu-miR-1a-3p,mmu-miR-223-3p,mmu-miR-29b-3p,mmu-miR-29c-3p,mmu-miR-32-5p,mmu-miR-34a-5p,mmu-miR-467a-5p,mmu-miR-802-5p	4.90564e-08	5.3329e-07
Spinocerebellar ataxia	148	65	15	mmu-miR-106b-5p,mmu-miR-107-3p,mmu-miR-126a-5p,mmu-miR-142a-3p,mmu-miR-144-3p,mmu-miR-181c-5p,mmu-miR-192-5p,mmu-miR-1a-3p,mmu-miR-223-3p,mmu-miR-29b-3p,mmu-miR-29c-3p,mmu-miR-342-3p,mmu-miR-34a-5p,mmu-miR-467a-5p,mmu-miR-802-5p	5.40301e-08	5.69005e-07
Lysine degradation	63	35	13	mmu-miR-106b-5p,mmu-miR-107-3p,mmu-miR-142a-3p,mmu-miR-144-3p,mmu-miR-181c-5p,mmu-miR-192-5p,mmu-miR-1a-3p,mmu-miR-223-3p,mmu-miR-29b-3p,mmu-miR-29c-3p,mmu-miR-34a-5p,mmu-miR-467a-5p,mmu-miR-802-5p	6.07486e-08	6.20372e-07
Adherens junction	71	38	13	mmu-miR-106b-5p,mmu-miR-107-3p,mmu-miR-142a-3p,mmu-miR-144-3p,mmu-miR-181c-5p,mmu-miR-192-5p,mmu-miR-1a-3p,mmu-miR-223-3p,mmu-miR-29b-3p,mmu-miR-29c-3p,mmu-miR-34a-5p,mmu-miR-467a-5p,mmu-miR-802-5p	6.38338e-08	6.32706e-07
HIF-1 signaling pathway	116	54	13	mmu-miR-106b-5p,mmu-miR-107-3p,mmu-miR-142a-3p,mmu-miR-144-3p,mmu-miR-181c-5p,mmu-miR-192-5p,mmu-miR-1a-3p,mmu-miR-223-3p,mmu-miR-29b-3p,mmu-miR-29c-3p,mmu-miR-34a-5p,mmu-miR-467a-5p,mmu-miR-802-5p	6.83731e-08	6.58336e-07
Insulin signaling pathway	143	63	16	mmu-miR-106b-5p,mmu-miR-107-3p,mmu-miR-126a-5p,mmu-miR-142a-3p,mmu-miR-144-3p,mmu-miR-181c-5p,mmu-miR-192-5p,mmu-miR-1a-3p,mmu-miR-223-3p,mmu-miR-29b-3p,mmu-miR-29c-3p,mmu-miR-32-5p,mmu-miR-342-3p,mmu-miR-34a-5p,mmu-miR-467a-5p,mmu-miR-802-5p	7.50802e-08	7.02834e-07
Regulation of actin cytoskeleton	222	88	15	mmu-miR-106b-5p,mmu-miR-107-3p,mmu-miR-126a-5p,mmu-miR-142a-3p,mmu-miR-144-3p,mmu-miR-181c-5p,mmu-miR-192-5p,mmu-miR-1a-3p,mmu-miR-223-3p,mmu-miR-29b-3p,mmu-miR-29c-3p,mmu-miR-32-5p,mmu-miR-34a-5p,mmu-miR-467a-5p,mmu-miR-802-5p	9.54883e-08	8.69718e-07
ErbB signaling pathway	87	43	15	mmu-miR-106b-5p,mmu-miR-107-3p,mmu-miR-126a-5p,mmu-miR-142a-3p,mmu-miR-144-3p,mmu-miR-181c-5p,mmu-miR-192-5p,mmu-miR-1a-3p,mmu-miR-223-3p,mmu-miR-29b-3p,mmu-miR-29c-3p,mmu-miR-32-5p,mmu-miR-34a-5p,mmu-miR-467a-5p,mmu-miR-802-5p	1.81563e-07	1.61018e-06
Glioma	76	39	14	mmu-miR-106b-5p,mmu-miR-107-3p,mmu-miR-142a-3p,mmu-miR-181c-5p,mmu-miR-192-5p,mmu-miR-1a-3p,mmu-miR-223-3p,mmu-miR-29b-3p,mmu-miR-29c-3p,mmu-miR-32-5p,mmu-miR-342-3p,mmu-miR-34a-5p,mmu-miR-467a-5p,mmu-miR-802-5p	1.90102e-07	1.64268e-06
EGFR tyrosine kinase inhibitor resistance	82	41	14	mmu-miR-106b-5p,mmu-miR-107-3p,mmu-miR-142a-3p,mmu-miR-144-3p,mmu-miR-181c-5p,mmu-miR-192-5p,mmu-miR-1a-3p,mmu-miR-223-3p,mmu-miR-29b-3p,mmu-miR-29c-3p,mmu-miR-32-5p,mmu-miR-34a-5p,mmu-miR-467a-5p,mmu-miR-802-5p	2.33646e-07	1.96847e-06
Non-small cell lung cancer	74	38	16	mmu-miR-106b-5p,mmu-miR-107-3p,mmu-miR-126a-5p,mmu-miR-142a-3p,mmu-miR-144-3p,mmu-miR-181c-5p,mmu-miR-192-5p,mmu-miR-1a-3p,mmu-miR-223-3p,mmu-miR-29b-3p,mmu-miR-29c-3p,mmu-miR-32-5p,mmu-miR-342-3p,mmu-miR-34a-5p,mmu-miR-467a-5p,mmu-miR-802-5p	2.66203e-07	2.18806e-06
AGE-RAGE signaling pathway in diabetic complications	103	48	16	mmu-miR-106b-5p,mmu-miR-107-3p,mmu-miR-126a-5p,mmu-miR-142a-3p,mmu-miR-144-3p,mmu-miR-181c-5p,mmu-miR-192-5p,mmu-miR-1a-3p,mmu-miR-223-3p,mmu-miR-29b-3p,mmu-miR-29c-3p,mmu-miR-32-5p,mmu-miR-342-3p,mmu-miR-34a-5p,mmu-miR-467a-5p,mmu-miR-802-5p	3.48886e-07	2.7994e-06
p53 signaling pathway	72	37	12	mmu-miR-106b-5p,mmu-miR-107-3p,mmu-miR-142a-3p,mmu-miR-181c-5p,mmu-miR-192-5p,mmu-miR-1a-3p,mmu-miR-223-3p,mmu-miR-29b-3p,mmu-miR-29c-3p,mmu-miR-34a-5p,mmu-miR-467a-5p,mmu-miR-802-5p	3.72805e-07	2.92175e-06
TNF signaling pathway	119	53	13	mmu-miR-106b-5p,mmu-miR-126a-5p,mmu-miR-142a-3p,mmu-miR-144-3p,mmu-miR-181c-5p,mmu-miR-192-5p,mmu-miR-1a-3p,mmu-miR-223-3p,mmu-miR-29b-3p,mmu-miR-29c-3p,mmu-miR-34a-5p,mmu-miR-467a-5p,mmu-miR-802-5p	5.29254e-07	4.0536e-06
Axon guidance	182	73	15	mmu-miR-106b-5p,mmu-miR-107-3p,mmu-miR-142a-3p,mmu-miR-144-3p,mmu-miR-181c-5p,mmu-miR-192-5p,mmu-miR-1a-3p,mmu-miR-223-3p,mmu-miR-29b-3p,mmu-miR-29c-3p,mmu-miR-32-5p,mmu-miR-342-3p,mmu-miR-34a-5p,mmu-miR-467a-5p,mmu-miR-802-5p	6.93134e-07	5.09783e-06
Sphingolipid signaling pathway	129	56	15	mmu-miR-106b-5p,mmu-miR-107-3p,mmu-miR-142a-3p,mmu-miR-144-3p,mmu-miR-181c-5p,mmu-miR-192-5p,mmu-miR-1a-3p,mmu-miR-223-3p,mmu-miR-29b-3p,mmu-miR-29c-3p,mmu-miR-32-5p,mmu-miR-342-3p,mmu-miR-34a-5p,mmu-miR-467a-5p,mmu-miR-802-5p	7.10973e-07	5.09783e-06
Glucagon signaling pathway	105	48	12	mmu-miR-106b-5p,mmu-miR-107-3p,mmu-miR-142a-3p,mmu-miR-181c-5p,mmu-miR-192-5p,mmu-miR-1a-3p,mmu-miR-223-3p,mmu-miR-29b-3p,mmu-miR-29c-3p,mmu-miR-34a-5p,mmu-miR-467a-5p,mmu-miR-802-5p	7.0942e-07	5.09783e-06
Yersinia infection	136	58	13	mmu-miR-106b-5p,mmu-miR-107-3p,mmu-miR-142a-3p,mmu-miR-144-3p,mmu-miR-181c-5p,mmu-miR-192-5p,mmu-miR-1a-3p,mmu-miR-223-3p,mmu-miR-29b-3p,mmu-miR-29c-3p,mmu-miR-34a-5p,mmu-miR-467a-5p,mmu-miR-802-5p	9.24375e-07	6.48988e-06
Small cell lung cancer	97	45	12	mmu-miR-106b-5p,mmu-miR-142a-3p,mmu-miR-144-3p,mmu-miR-181c-5p,mmu-miR-1a-3p,mmu-miR-223-3p,mmu-miR-29b-3p,mmu-miR-29c-3p,mmu-miR-342-3p,mmu-miR-34a-5p,mmu-miR-467a-5p,mmu-miR-802-5p	9.44616e-07	6.49665e-06
T cell receptor signaling pathway	106	48	11	mmu-miR-106b-5p,mmu-miR-142a-3p,mmu-miR-181c-5p,mmu-miR-192-5p,mmu-miR-1a-3p,mmu-miR-29b-3p,mmu-miR-29c-3p,mmu-miR-32-5p,mmu-miR-34a-5p,mmu-miR-467a-5p,mmu-miR-802-5p	9.99634e-07	6.73754e-06
Neurotrophin signaling pathway	123	53	14	mmu-miR-106b-5p,mmu-miR-107-3p,mmu-miR-142a-3p,mmu-miR-144-3p,mmu-miR-181c-5p,mmu-miR-192-5p,mmu-miR-1a-3p,mmu-miR-29b-3p,mmu-miR-29c-3p,mmu-miR-32-5p,mmu-miR-342-3p,mmu-miR-34a-5p,mmu-miR-467a-5p,mmu-miR-802-5p	1.8495e-06	1.22212e-05
Viral carcinogenesis	226	85	16	mmu-miR-106b-5p,mmu-miR-107-3p,mmu-miR-126a-5p,mmu-miR-142a-3p,mmu-miR-144-3p,mmu-miR-181c-5p,mmu-miR-192-5p,mmu-miR-1a-3p,mmu-miR-223-3p,mmu-miR-29b-3p,mmu-miR-29c-3p,mmu-miR-32-5p,mmu-miR-342-3p,mmu-miR-34a-5p,mmu-miR-467a-5p,mmu-miR-802-5p	2.13629e-06	1.38448e-05
Rap1 signaling pathway	217	82	15	mmu-miR-106b-5p,mmu-miR-107-3p,mmu-miR-142a-3p,mmu-miR-144-3p,mmu-miR-181c-5p,mmu-miR-192-5p,mmu-miR-1a-3p,mmu-miR-223-3p,mmu-miR-29b-3p,mmu-miR-29c-3p,mmu-miR-32-5p,mmu-miR-342-3p,mmu-miR-34a-5p,mmu-miR-467a-5p,mmu-miR-802-5p	2.59741e-06	1.62098e-05
GnRH signaling pathway	91	42	13	mmu-miR-106b-5p,mmu-miR-107-3p,mmu-miR-142a-3p,mmu-miR-181c-5p,mmu-miR-192-5p,mmu-miR-1a-3p,mmu-miR-223-3p,mmu-miR-29b-3p,mmu-miR-29c-3p,mmu-miR-32-5p,mmu-miR-34a-5p,mmu-miR-467a-5p,mmu-miR-802-5p	2.55458e-06	1.62098e-05
mTOR signaling pathway	163	65	15	mmu-miR-106b-5p,mmu-miR-107-3p,mmu-miR-126a-5p,mmu-miR-142a-3p,mmu-miR-144-3p,mmu-miR-181c-5p,mmu-miR-192-5p,mmu-miR-1a-3p,mmu-miR-223-3p,mmu-miR-29b-3p,mmu-miR-29c-3p,mmu-miR-32-5p,mmu-miR-34a-5p,mmu-miR-467a-5p,mmu-miR-802-5p	3.53738e-06	2.16745e-05
Kaposi sarcoma-associated herpesvirus infection	219	82	15	mmu-miR-106b-5p,mmu-miR-107-3p,mmu-miR-126a-5p,mmu-miR-142a-3p,mmu-miR-181c-5p,mmu-miR-192-5p,mmu-miR-1a-3p,mmu-miR-223-3p,mmu-miR-29b-3p,mmu-miR-29c-3p,mmu-miR-32-5p,mmu-miR-342-3p,mmu-miR-34a-5p,mmu-miR-467a-5p,mmu-miR-802-5p	3.947e-06	2.37525e-05
Acute myeloid leukemia	72	35	14	mmu-miR-106b-5p,mmu-miR-107-3p,mmu-miR-126a-5p,mmu-miR-142a-3p,mmu-miR-181c-5p,mmu-miR-192-5p,mmu-miR-1a-3p,mmu-miR-223-3p,mmu-miR-29b-3p,mmu-miR-29c-3p,mmu-miR-32-5p,mmu-miR-34a-5p,mmu-miR-467a-5p,mmu-miR-802-5p	4.05207e-06	2.3957e-05
Circadian rhythm	30	19	9	mmu-miR-106b-5p,mmu-miR-107-3p,mmu-miR-142a-3p,mmu-miR-144-3p,mmu-miR-181c-5p,mmu-miR-1a-3p,mmu-miR-29b-3p,mmu-miR-29c-3p,mmu-miR-467a-5p	4.80714e-06	2.79311e-05
Parathyroid hormone synthesis, secretion and action	111	48	13	mmu-miR-106b-5p,mmu-miR-107-3p,mmu-miR-126a-5p,mmu-miR-142a-3p,mmu-miR-181c-5p,mmu-miR-192-5p,mmu-miR-1a-3p,mmu-miR-223-3p,mmu-miR-29b-3p,mmu-miR-29c-3p,mmu-miR-34a-5p,mmu-miR-467a-5p,mmu-miR-802-5p	4.96992e-06	2.83875e-05
Choline metabolism in cancer	102	45	14	mmu-miR-106b-5p,mmu-miR-107-3p,mmu-miR-126a-5p,mmu-miR-142a-3p,mmu-miR-181c-5p,mmu-miR-192-5p,mmu-miR-1a-3p,mmu-miR-223-3p,mmu-miR-29b-3p,mmu-miR-29c-3p,mmu-miR-32-5p,mmu-miR-34a-5p,mmu-miR-467a-5p,mmu-miR-802-5p	5.13015e-06	2.88143e-05
Phosphatidylinositol signaling system	100	44	12	mmu-miR-106b-5p,mmu-miR-107-3p,mmu-miR-142a-3p,mmu-miR-181c-5p,mmu-miR-192-5p,mmu-miR-1a-3p,mmu-miR-223-3p,mmu-miR-29b-3p,mmu-miR-29c-3p,mmu-miR-34a-5p,mmu-miR-467a-5p,mmu-miR-802-5p	7.08825e-06	3.91597e-05
Chagas disease	104	45	13	mmu-miR-106b-5p,mmu-miR-107-3p,mmu-miR-142a-3p,mmu-miR-181c-5p,mmu-miR-192-5p,mmu-miR-1a-3p,mmu-miR-223-3p,mmu-miR-29b-3p,mmu-miR-29c-3p,mmu-miR-342-3p,mmu-miR-34a-5p,mmu-miR-467a-5p,mmu-miR-802-5p	9.55827e-06	5.19538e-05
Oocyte meiosis	123	51	15	mmu-miR-106b-5p,mmu-miR-107-3p,mmu-miR-126a-5p,mmu-miR-142a-3p,mmu-miR-144-3p,mmu-miR-181c-5p,mmu-miR-192-5p,mmu-miR-1a-3p,mmu-miR-223-3p,mmu-miR-29b-3p,mmu-miR-29c-3p,mmu-miR-342-3p,mmu-miR-34a-5p,mmu-miR-467a-5p,mmu-miR-802-5p	1.08821e-05	5.82105e-05
Longevity regulating pathway - multiple species	64	31	13	mmu-miR-106b-5p,mmu-miR-107-3p,mmu-miR-142a-3p,mmu-miR-144-3p,mmu-miR-181c-5p,mmu-miR-192-5p,mmu-miR-1a-3p,mmu-miR-223-3p,mmu-miR-29b-3p,mmu-miR-29c-3p,mmu-miR-32-5p,mmu-miR-34a-5p,mmu-miR-802-5p	1.56431e-05	8.23706e-05
Central carbon metabolism in cancer	70	33	14	mmu-miR-106b-5p,mmu-miR-107-3p,mmu-miR-142a-3p,mmu-miR-144-3p,mmu-miR-181c-5p,mmu-miR-192-5p,mmu-miR-1a-3p,mmu-miR-223-3p,mmu-miR-29b-3p,mmu-miR-29c-3p,mmu-miR-32-5p,mmu-miR-34a-5p,mmu-miR-467a-5p,mmu-miR-802-5p	1.72381e-05	8.9373e-05
Prolactin signaling pathway	76	35	13	mmu-miR-106b-5p,mmu-miR-126a-5p,mmu-miR-142a-3p,mmu-miR-181c-5p,mmu-miR-192-5p,mmu-miR-1a-3p,mmu-miR-223-3p,mmu-miR-29b-3p,mmu-miR-29c-3p,mmu-miR-32-5p,mmu-miR-34a-5p,mmu-miR-467a-5p,mmu-miR-802-5p	1.8285e-05	9.33645e-05
PD-L1 expression and PD-1 checkpoint pathway in cancer	91	40	14	mmu-miR-106b-5p,mmu-miR-107-3p,mmu-miR-126a-5p,mmu-miR-142a-3p,mmu-miR-181c-5p,mmu-miR-192-5p,mmu-miR-1a-3p,mmu-miR-223-3p,mmu-miR-29b-3p,mmu-miR-29c-3p,mmu-miR-32-5p,mmu-miR-34a-5p,mmu-miR-467a-5p,mmu-miR-802-5p	1.88228e-05	9.46759e-05
Human immunodeficiency virus 1 infection	238	85	15	mmu-miR-106b-5p,mmu-miR-107-3p,mmu-miR-126a-5p,mmu-miR-142a-3p,mmu-miR-144-3p,mmu-miR-181c-5p,mmu-miR-192-5p,mmu-miR-1a-3p,mmu-miR-223-3p,mmu-miR-29b-3p,mmu-miR-29c-3p,mmu-miR-32-5p,mmu-miR-34a-5p,mmu-miR-467a-5p,mmu-miR-802-5p	2.19079e-05	0.000108573
Ras signaling pathway	235	84	14	mmu-miR-106b-5p,mmu-miR-107-3p,mmu-miR-142a-3p,mmu-miR-144-3p,mmu-miR-181c-5p,mmu-miR-192-5p,mmu-miR-1a-3p,mmu-miR-223-3p,mmu-miR-29b-3p,mmu-miR-29c-3p,mmu-miR-32-5p,mmu-miR-34a-5p,mmu-miR-467a-5p,mmu-miR-802-5p	2.35859e-05	0.000115195
Gap junction	87	38	13	mmu-miR-106b-5p,mmu-miR-107-3p,mmu-miR-142a-3p,mmu-miR-181c-5p,mmu-miR-192-5p,mmu-miR-1a-3p,mmu-miR-223-3p,mmu-miR-29b-3p,mmu-miR-29c-3p,mmu-miR-32-5p,mmu-miR-34a-5p,mmu-miR-467a-5p,mmu-miR-802-5p	3.59102e-05	0.000172882
Bladder cancer	41	22	14	mmu-miR-106b-5p,mmu-miR-107-3p,mmu-miR-142a-3p,mmu-miR-181c-5p,mmu-miR-192-5p,mmu-miR-1a-3p,mmu-miR-223-3p,mmu-miR-29b-3p,mmu-miR-29c-3p,mmu-miR-32-5p,mmu-miR-342-3p,mmu-miR-34a-5p,mmu-miR-467a-5p,mmu-miR-802-5p	3.66283e-05	0.000173855
Hepatocellular carcinoma	181	67	15	mmu-miR-106b-5p,mmu-miR-107-3p,mmu-miR-142a-3p,mmu-miR-144-3p,mmu-miR-181c-5p,mmu-miR-192-5p,mmu-miR-1a-3p,mmu-miR-223-3p,mmu-miR-29b-3p,mmu-miR-29c-3p,mmu-miR-32-5p,mmu-miR-342-3p,mmu-miR-34a-5p,mmu-miR-467a-5p,mmu-miR-802-5p	4.50536e-05	0.000210876
Progesterone-mediated oocyte maturation	94	40	15	mmu-miR-106b-5p,mmu-miR-107-3p,mmu-miR-126a-5p,mmu-miR-142a-3p,mmu-miR-144-3p,mmu-miR-181c-5p,mmu-miR-192-5p,mmu-miR-1a-3p,mmu-miR-223-3p,mmu-miR-29b-3p,mmu-miR-29c-3p,mmu-miR-32-5p,mmu-miR-34a-5p,mmu-miR-467a-5p,mmu-miR-802-5p	4.68402e-05	0.000216235
Pathways of neurodegeneration - multiple diseases	480	151	15	mmu-miR-106b-5p,mmu-miR-107-3p,mmu-miR-142a-3p,mmu-miR-144-3p,mmu-miR-181c-5p,mmu-miR-192-5p,mmu-miR-1a-3p,mmu-miR-223-3p,mmu-miR-29b-3p,mmu-miR-29c-3p,mmu-miR-32-5p,mmu-miR-342-3p,mmu-miR-34a-5p,mmu-miR-467a-5p,mmu-miR-802-5p	6.23046e-05	0.000283738
Th17 cell differentiation	105	43	13	mmu-miR-106b-5p,mmu-miR-107-3p,mmu-miR-126a-5p,mmu-miR-142a-3p,mmu-miR-181c-5p,mmu-miR-192-5p,mmu-miR-1a-3p,mmu-miR-223-3p,mmu-miR-29b-3p,mmu-miR-29c-3p,mmu-miR-34a-5p,mmu-miR-467a-5p,mmu-miR-802-5p	7.39805e-05	0.000332419
Toxoplasmosis	112	45	12	mmu-miR-106b-5p,mmu-miR-107-3p,mmu-miR-142a-3p,mmu-miR-181c-5p,mmu-miR-192-5p,mmu-miR-1a-3p,mmu-miR-223-3p,mmu-miR-29b-3p,mmu-miR-29c-3p,mmu-miR-34a-5p,mmu-miR-467a-5p,mmu-miR-802-5p	8.76897e-05	0.000379131
Phospholipase D signaling pathway	151	57	13	mmu-miR-106b-5p,mmu-miR-107-3p,mmu-miR-142a-3p,mmu-miR-181c-5p,mmu-miR-192-5p,mmu-miR-1a-3p,mmu-miR-223-3p,mmu-miR-29b-3p,mmu-miR-29c-3p,mmu-miR-32-5p,mmu-miR-34a-5p,mmu-miR-467a-5p,mmu-miR-802-5p	8.77515e-05	0.000379131
Osteoclast differentiation	128	50	14	mmu-miR-106b-5p,mmu-miR-107-3p,mmu-miR-126a-5p,mmu-miR-142a-3p,mmu-miR-144-3p,mmu-miR-181c-5p,mmu-miR-192-5p,mmu-miR-1a-3p,mmu-miR-223-3p,mmu-miR-29b-3p,mmu-miR-29c-3p,mmu-miR-34a-5p,mmu-miR-467a-5p,mmu-miR-802-5p	8.61e-05	0.000379131
Platinum drug resistance	84	36	12	mmu-miR-106b-5p,mmu-miR-142a-3p,mmu-miR-144-3p,mmu-miR-181c-5p,mmu-miR-192-5p,mmu-miR-1a-3p,mmu-miR-223-3p,mmu-miR-29b-3p,mmu-miR-29c-3p,mmu-miR-34a-5p,mmu-miR-467a-5p,mmu-miR-802-5p	9.24859e-05	0.000394528
Melanoma	73	32	15	mmu-miR-106b-5p,mmu-miR-107-3p,mmu-miR-142a-3p,mmu-miR-144-3p,mmu-miR-181c-5p,mmu-miR-192-5p,mmu-miR-1a-3p,mmu-miR-223-3p,mmu-miR-29b-3p,mmu-miR-29c-3p,mmu-miR-32-5p,mmu-miR-342-3p,mmu-miR-34a-5p,mmu-miR-467a-5p,mmu-miR-802-5p	0.000133776	0.000563529
Amyotrophic lateral sclerosis	374	120	14	mmu-miR-106b-5p,mmu-miR-107-3p,mmu-miR-142a-3p,mmu-miR-144-3p,mmu-miR-181c-5p,mmu-miR-192-5p,mmu-miR-1a-3p,mmu-miR-223-3p,mmu-miR-29b-3p,mmu-miR-29c-3p,mmu-miR-342-3p,mmu-miR-34a-5p,mmu-miR-467a-5p,mmu-miR-802-5p	0.000143157	0.000595603
Hepatitis C	164	60	16	mmu-miR-106b-5p,mmu-miR-107-3p,mmu-miR-126a-5p,mmu-miR-142a-3p,mmu-miR-144-3p,mmu-miR-181c-5p,mmu-miR-192-5p,mmu-miR-1a-3p,mmu-miR-223-3p,mmu-miR-29b-3p,mmu-miR-29c-3p,mmu-miR-32-5p,mmu-miR-342-3p,mmu-miR-34a-5p,mmu-miR-467a-5p,mmu-miR-802-5p	0.000161115	0.000662145
Relaxin signaling pathway	131	50	14	mmu-miR-106b-5p,mmu-miR-107-3p,mmu-miR-142a-3p,mmu-miR-181c-5p,mmu-miR-192-5p,mmu-miR-1a-3p,mmu-miR-223-3p,mmu-miR-29b-3p,mmu-miR-29c-3p,mmu-miR-32-5p,mmu-miR-342-3p,mmu-miR-34a-5p,mmu-miR-467a-5p,mmu-miR-802-5p	0.000169787	0.000689378
Estrogen signaling pathway	135	51	13	mmu-miR-106b-5p,mmu-miR-107-3p,mmu-miR-142a-3p,mmu-miR-181c-5p,mmu-miR-192-5p,mmu-miR-1a-3p,mmu-miR-223-3p,mmu-miR-29b-3p,mmu-miR-29c-3p,mmu-miR-32-5p,mmu-miR-34a-5p,mmu-miR-467a-5p,mmu-miR-802-5p	0.000197799	0.000793551
Epstein-Barr virus infection	227	78	15	mmu-miR-106b-5p,mmu-miR-107-3p,mmu-miR-126a-5p,mmu-miR-142a-3p,mmu-miR-144-3p,mmu-miR-181c-5p,mmu-miR-192-5p,mmu-miR-1a-3p,mmu-miR-223-3p,mmu-miR-29b-3p,mmu-miR-29c-3p,mmu-miR-342-3p,mmu-miR-34a-5p,mmu-miR-467a-5p,mmu-miR-802-5p	0.000202424	0.000802553
JAK-STAT signaling pathway	170	61	14	mmu-miR-106b-5p,mmu-miR-107-3p,mmu-miR-126a-5p,mmu-miR-142a-3p,mmu-miR-144-3p,mmu-miR-181c-5p,mmu-miR-192-5p,mmu-miR-1a-3p,mmu-miR-223-3p,mmu-miR-29b-3p,mmu-miR-29c-3p,mmu-miR-34a-5p,mmu-miR-467a-5p,mmu-miR-802-5p	0.000263814	0.00103378
Apoptosis - multiple species	32	17	11	mmu-miR-106b-5p,mmu-miR-126a-5p,mmu-miR-142a-3p,mmu-miR-181c-5p,mmu-miR-192-5p,mmu-miR-1a-3p,mmu-miR-223-3p,mmu-miR-29b-3p,mmu-miR-29c-3p,mmu-miR-34a-5p,mmu-miR-467a-5p	0.000330598	0.00128059
Cholesterol metabolism	49	23	11	mmu-miR-106b-5p,mmu-miR-107-3p,mmu-miR-126a-5p,mmu-miR-142a-3p,mmu-miR-144-3p,mmu-miR-192-5p,mmu-miR-1a-3p,mmu-miR-223-3p,mmu-miR-29b-3p,mmu-miR-29c-3p,mmu-miR-802-5p	0.000345943	0.00132481
Metabolic pathways	1591	433	16	mmu-miR-106b-5p,mmu-miR-107-3p,mmu-miR-126a-5p,mmu-miR-142a-3p,mmu-miR-144-3p,mmu-miR-181c-5p,mmu-miR-192-5p,mmu-miR-1a-3p,mmu-miR-223-3p,mmu-miR-29b-3p,mmu-miR-29c-3p,mmu-miR-32-5p,mmu-miR-342-3p,mmu-miR-34a-5p,mmu-miR-467a-5p,mmu-miR-802-5p	0.000377566	0.00142966
Signaling pathways regulating pluripotency of stem cells	142	52	15	mmu-miR-106b-5p,mmu-miR-107-3p,mmu-miR-126a-5p,mmu-miR-142a-3p,mmu-miR-144-3p,mmu-miR-181c-5p,mmu-miR-192-5p,mmu-miR-1a-3p,mmu-miR-223-3p,mmu-miR-29b-3p,mmu-miR-29c-3p,mmu-miR-32-5p,mmu-miR-34a-5p,mmu-miR-467a-5p,mmu-miR-802-5p	0.0004178	0.00156443
Fluid shear stress and atherosclerosis	149	54	15	mmu-miR-106b-5p,mmu-miR-107-3p,mmu-miR-126a-5p,mmu-miR-142a-3p,mmu-miR-144-3p,mmu-miR-181c-5p,mmu-miR-192-5p,mmu-miR-1a-3p,mmu-miR-223-3p,mmu-miR-29b-3p,mmu-miR-29c-3p,mmu-miR-342-3p,mmu-miR-34a-5p,mmu-miR-467a-5p,mmu-miR-802-5p	0.000438896	0.0016077
Alzheimer disease	376	118	16	mmu-miR-106b-5p,mmu-miR-107-3p,mmu-miR-126a-5p,mmu-miR-142a-3p,mmu-miR-144-3p,mmu-miR-181c-5p,mmu-miR-192-5p,mmu-miR-1a-3p,mmu-miR-223-3p,mmu-miR-29b-3p,mmu-miR-29c-3p,mmu-miR-32-5p,mmu-miR-342-3p,mmu-miR-34a-5p,mmu-miR-467a-5p,mmu-miR-802-5p	0.000434906	0.0016077
Hippo signaling pathway	160	57	14	mmu-miR-106b-5p,mmu-miR-107-3p,mmu-miR-142a-3p,mmu-miR-144-3p,mmu-miR-181c-5p,mmu-miR-192-5p,mmu-miR-1a-3p,mmu-miR-223-3p,mmu-miR-29b-3p,mmu-miR-29c-3p,mmu-miR-342-3p,mmu-miR-34a-5p,mmu-miR-467a-5p,mmu-miR-802-5p	0.000509151	0.00184499
Apelin signaling pathway	137	50	15	mmu-miR-106b-5p,mmu-miR-107-3p,mmu-miR-126a-5p,mmu-miR-142a-3p,mmu-miR-181c-5p,mmu-miR-192-5p,mmu-miR-1a-3p,mmu-miR-223-3p,mmu-miR-29b-3p,mmu-miR-29c-3p,mmu-miR-32-5p,mmu-miR-342-3p,mmu-miR-34a-5p,mmu-miR-467a-5p,mmu-miR-802-5p	0.000584642	0.00209601
Mitophagy - animal	66	28	12	mmu-miR-106b-5p,mmu-miR-107-3p,mmu-miR-142a-3p,mmu-miR-144-3p,mmu-miR-181c-5p,mmu-miR-1a-3p,mmu-miR-29b-3p,mmu-miR-29c-3p,mmu-miR-32-5p,mmu-miR-34a-5p,mmu-miR-467a-5p,mmu-miR-802-5p	0.000657835	0.00233358
Autophagy - other	34	17	8	mmu-miR-106b-5p,mmu-miR-107-3p,mmu-miR-142a-3p,mmu-miR-181c-5p,mmu-miR-1a-3p,mmu-miR-29b-3p,mmu-miR-342-3p,mmu-miR-34a-5p	0.000828015	0.00290668
Ferroptosis	40	19	14	mmu-miR-106b-5p,mmu-miR-107-3p,mmu-miR-126a-5p,mmu-miR-142a-3p,mmu-miR-144-3p,mmu-miR-181c-5p,mmu-miR-192-5p,mmu-miR-1a-3p,mmu-miR-223-3p,mmu-miR-29b-3p,mmu-miR-29c-3p,mmu-miR-34a-5p,mmu-miR-467a-5p,mmu-miR-802-5p	0.000930652	0.0032333
Breast cancer	150	53	14	mmu-miR-106b-5p,mmu-miR-107-3p,mmu-miR-142a-3p,mmu-miR-181c-5p,mmu-miR-192-5p,mmu-miR-1a-3p,mmu-miR-223-3p,mmu-miR-29b-3p,mmu-miR-29c-3p,mmu-miR-32-5p,mmu-miR-342-3p,mmu-miR-34a-5p,mmu-miR-467a-5p,mmu-miR-802-5p	0.000979355	0.00336778
Bacterial invasion of epithelial cells	77	31	13	mmu-miR-106b-5p,mmu-miR-107-3p,mmu-miR-126a-5p,mmu-miR-142a-3p,mmu-miR-144-3p,mmu-miR-181c-5p,mmu-miR-1a-3p,mmu-miR-223-3p,mmu-miR-29b-3p,mmu-miR-29c-3p,mmu-miR-34a-5p,mmu-miR-467a-5p,mmu-miR-802-5p	0.00101022	0.00343882
Measles	147	52	12	mmu-miR-106b-5p,mmu-miR-126a-5p,mmu-miR-142a-3p,mmu-miR-181c-5p,mmu-miR-192-5p,mmu-miR-1a-3p,mmu-miR-223-3p,mmu-miR-29b-3p,mmu-miR-29c-3p,mmu-miR-34a-5p,mmu-miR-467a-5p,mmu-miR-802-5p	0.00105599	0.00355868
Glycerophospholipid metabolism	100	38	15	mmu-miR-106b-5p,mmu-miR-107-3p,mmu-miR-126a-5p,mmu-miR-142a-3p,mmu-miR-144-3p,mmu-miR-181c-5p,mmu-miR-192-5p,mmu-miR-1a-3p,mmu-miR-223-3p,mmu-miR-29b-3p,mmu-miR-29c-3p,mmu-miR-32-5p,mmu-miR-34a-5p,mmu-miR-467a-5p,mmu-miR-802-5p	0.00108166	0.00360911
Prion disease	272	87	14	mmu-miR-106b-5p,mmu-miR-107-3p,mmu-miR-126a-5p,mmu-miR-142a-3p,mmu-miR-144-3p,mmu-miR-181c-5p,mmu-miR-192-5p,mmu-miR-1a-3p,mmu-miR-223-3p,mmu-miR-29b-3p,mmu-miR-29c-3p,mmu-miR-34a-5p,mmu-miR-467a-5p,mmu-miR-802-5p	0.00126033	0.00412359
C-type lectin receptor signaling pathway	114	42	13	mmu-miR-106b-5p,mmu-miR-107-3p,mmu-miR-142a-3p,mmu-miR-181c-5p,mmu-miR-192-5p,mmu-miR-1a-3p,mmu-miR-223-3p,mmu-miR-29b-3p,mmu-miR-29c-3p,mmu-miR-32-5p,mmu-miR-34a-5p,mmu-miR-467a-5p,mmu-miR-802-5p	0.00125322	0.00412359
Platelet activation	128	46	12	mmu-miR-106b-5p,mmu-miR-107-3p,mmu-miR-142a-3p,mmu-miR-181c-5p,mmu-miR-192-5p,mmu-miR-1a-3p,mmu-miR-29b-3p,mmu-miR-29c-3p,mmu-miR-342-3p,mmu-miR-34a-5p,mmu-miR-467a-5p,mmu-miR-802-5p	0.00137935	0.00446964
RNA transport	174	59	14	mmu-miR-106b-5p,mmu-miR-107-3p,mmu-miR-142a-3p,mmu-miR-144-3p,mmu-miR-181c-5p,mmu-miR-192-5p,mmu-miR-1a-3p,mmu-miR-223-3p,mmu-miR-29b-3p,mmu-miR-29c-3p,mmu-miR-342-3p,mmu-miR-34a-5p,mmu-miR-467a-5p,mmu-miR-802-5p	0.00165036	0.00529688
Cushing syndrome	165	56	12	mmu-miR-106b-5p,mmu-miR-107-3p,mmu-miR-142a-3p,mmu-miR-181c-5p,mmu-miR-1a-3p,mmu-miR-223-3p,mmu-miR-29b-3p,mmu-miR-29c-3p,mmu-miR-342-3p,mmu-miR-34a-5p,mmu-miR-467a-5p,mmu-miR-802-5p	0.00208644	0.00651045
Gastric cancer	151	52	15	mmu-miR-106b-5p,mmu-miR-107-3p,mmu-miR-142a-3p,mmu-miR-144-3p,mmu-miR-181c-5p,mmu-miR-192-5p,mmu-miR-1a-3p,mmu-miR-223-3p,mmu-miR-29b-3p,mmu-miR-29c-3p,mmu-miR-32-5p,mmu-miR-342-3p,mmu-miR-34a-5p,mmu-miR-467a-5p,mmu-miR-802-5p	0.00207695	0.00651045
Fc epsilon RI signaling pathway	67	27	11	mmu-miR-106b-5p,mmu-miR-107-3p,mmu-miR-142a-3p,mmu-miR-181c-5p,mmu-miR-192-5p,mmu-miR-1a-3p,mmu-miR-29b-3p,mmu-miR-29c-3p,mmu-miR-32-5p,mmu-miR-34a-5p,mmu-miR-467a-5p	0.00204943	0.00651045
Propanoate metabolism	34	16	10	mmu-miR-106b-5p,mmu-miR-107-3p,mmu-miR-142a-3p,mmu-miR-181c-5p,mmu-miR-192-5p,mmu-miR-1a-3p,mmu-miR-223-3p,mmu-miR-29b-3p,mmu-miR-34a-5p,mmu-miR-802-5p	0.00262296	0.00810953
Leukocyte transendothelial migration	118	42	13	mmu-miR-106b-5p,mmu-miR-107-3p,mmu-miR-142a-3p,mmu-miR-144-3p,mmu-miR-181c-5p,mmu-miR-192-5p,mmu-miR-1a-3p,mmu-miR-223-3p,mmu-miR-29b-3p,mmu-miR-29c-3p,mmu-miR-34a-5p,mmu-miR-467a-5p,mmu-miR-802-5p	0.00268158	0.00821538
Huntington disease	308	95	16	mmu-miR-106b-5p,mmu-miR-107-3p,mmu-miR-126a-5p,mmu-miR-142a-3p,mmu-miR-144-3p,mmu-miR-181c-5p,mmu-miR-192-5p,mmu-miR-1a-3p,mmu-miR-223-3p,mmu-miR-29b-3p,mmu-miR-29c-3p,mmu-miR-32-5p,mmu-miR-342-3p,mmu-miR-34a-5p,mmu-miR-467a-5p,mmu-miR-802-5p	0.00274316	0.00832832
Lysosome	132	46	13	mmu-miR-106b-5p,mmu-miR-107-3p,mmu-miR-126a-5p,mmu-miR-142a-3p,mmu-miR-181c-5p,mmu-miR-192-5p,mmu-miR-1a-3p,mmu-miR-223-3p,mmu-miR-29b-3p,mmu-miR-29c-3p,mmu-miR-34a-5p,mmu-miR-467a-5p,mmu-miR-802-5p	0.00280176	0.0084303
Non-alcoholic fatty liver disease	153	52	14	mmu-miR-106b-5p,mmu-miR-107-3p,mmu-miR-126a-5p,mmu-miR-142a-3p,mmu-miR-144-3p,mmu-miR-181c-5p,mmu-miR-192-5p,mmu-miR-1a-3p,mmu-miR-223-3p,mmu-miR-29b-3p,mmu-miR-29c-3p,mmu-miR-34a-5p,mmu-miR-467a-5p,mmu-miR-802-5p	0.00285404	0.00851161
Parkinson disease	250	79	14	mmu-miR-106b-5p,mmu-miR-107-3p,mmu-miR-142a-3p,mmu-miR-144-3p,mmu-miR-181c-5p,mmu-miR-192-5p,mmu-miR-1a-3p,mmu-miR-223-3p,mmu-miR-29b-3p,mmu-miR-29c-3p,mmu-miR-342-3p,mmu-miR-34a-5p,mmu-miR-467a-5p,mmu-miR-802-5p	0.00297374	0.00879079
Transcriptional misregulation in cancer	214	69	15	mmu-miR-106b-5p,mmu-miR-107-3p,mmu-miR-126a-5p,mmu-miR-142a-3p,mmu-miR-144-3p,mmu-miR-181c-5p,mmu-miR-192-5p,mmu-miR-1a-3p,mmu-miR-223-3p,mmu-miR-29b-3p,mmu-miR-29c-3p,mmu-miR-342-3p,mmu-miR-34a-5p,mmu-miR-467a-5p,mmu-miR-802-5p	0.00306877	0.00899284
VEGF signaling pathway	60	24	13	mmu-miR-106b-5p,mmu-miR-107-3p,mmu-miR-142a-3p,mmu-miR-181c-5p,mmu-miR-192-5p,mmu-miR-1a-3p,mmu-miR-223-3p,mmu-miR-29b-3p,mmu-miR-29c-3p,mmu-miR-32-5p,mmu-miR-34a-5p,mmu-miR-467a-5p,mmu-miR-802-5p	0.00397804	0.0115569
RNA degradation	83	31	15	mmu-miR-106b-5p,mmu-miR-107-3p,mmu-miR-126a-5p,mmu-miR-142a-3p,mmu-miR-144-3p,mmu-miR-181c-5p,mmu-miR-192-5p,mmu-miR-1a-3p,mmu-miR-223-3p,mmu-miR-29b-3p,mmu-miR-29c-3p,mmu-miR-342-3p,mmu-miR-34a-5p,mmu-miR-467a-5p,mmu-miR-802-5p	0.00406469	0.0117077
Toll-like receptor signaling pathway	100	36	13	mmu-miR-106b-5p,mmu-miR-107-3p,mmu-miR-142a-3p,mmu-miR-144-3p,mmu-miR-181c-5p,mmu-miR-192-5p,mmu-miR-1a-3p,mmu-miR-223-3p,mmu-miR-29b-3p,mmu-miR-29c-3p,mmu-miR-34a-5p,mmu-miR-467a-5p,mmu-miR-802-5p	0.00420919	0.0120212
Fc gamma R-mediated phagocytosis	95	34	12	mmu-miR-106b-5p,mmu-miR-107-3p,mmu-miR-142a-3p,mmu-miR-144-3p,mmu-miR-181c-5p,mmu-miR-192-5p,mmu-miR-1a-3p,mmu-miR-29b-3p,mmu-miR-29c-3p,mmu-miR-34a-5p,mmu-miR-467a-5p,mmu-miR-802-5p	0.00590004	0.0167085
Oxytocin signaling pathway	158	52	13	mmu-miR-106b-5p,mmu-miR-107-3p,mmu-miR-142a-3p,mmu-miR-181c-5p,mmu-miR-192-5p,mmu-miR-1a-3p,mmu-miR-223-3p,mmu-miR-29b-3p,mmu-miR-29c-3p,mmu-miR-32-5p,mmu-miR-34a-5p,mmu-miR-467a-5p,mmu-miR-802-5p	0.00597511	0.0167801
Type II diabetes mellitus	49	20	11	mmu-miR-106b-5p,mmu-miR-126a-5p,mmu-miR-142a-3p,mmu-miR-181c-5p,mmu-miR-1a-3p,mmu-miR-223-3p,mmu-miR-29b-3p,mmu-miR-29c-3p,mmu-miR-342-3p,mmu-miR-467a-5p,mmu-miR-802-5p	0.00630655	0.0175645
Fatty acid metabolism	62	24	11	mmu-miR-106b-5p,mmu-miR-107-3p,mmu-miR-142a-3p,mmu-miR-144-3p,mmu-miR-181c-5p,mmu-miR-192-5p,mmu-miR-1a-3p,mmu-miR-223-3p,mmu-miR-29b-3p,mmu-miR-29c-3p,mmu-miR-34a-5p	0.00647332	0.0178812
Hedgehog signaling pathway	59	23	11	mmu-miR-106b-5p,mmu-miR-107-3p,mmu-miR-142a-3p,mmu-miR-144-3p,mmu-miR-181c-5p,mmu-miR-1a-3p,mmu-miR-29b-3p,mmu-miR-29c-3p,mmu-miR-34a-5p,mmu-miR-467a-5p,mmu-miR-802-5p	0.00688667	0.0187162
Th1 and Th2 cell differentiation	89	32	12	mmu-miR-106b-5p,mmu-miR-107-3p,mmu-miR-126a-5p,mmu-miR-142a-3p,mmu-miR-181c-5p,mmu-miR-192-5p,mmu-miR-1a-3p,mmu-miR-29b-3p,mmu-miR-29c-3p,mmu-miR-34a-5p,mmu-miR-467a-5p,mmu-miR-802-5p	0.00686679	0.0187162
Tuberculosis	181	58	14	mmu-miR-106b-5p,mmu-miR-107-3p,mmu-miR-126a-5p,mmu-miR-142a-3p,mmu-miR-144-3p,mmu-miR-181c-5p,mmu-miR-192-5p,mmu-miR-1a-3p,mmu-miR-223-3p,mmu-miR-29b-3p,mmu-miR-29c-3p,mmu-miR-34a-5p,mmu-miR-467a-5p,mmu-miR-802-5p	0.00724749	0.0190813
Aldosterone-regulated sodium reabsorption	40	17	12	mmu-miR-106b-5p,mmu-miR-142a-3p,mmu-miR-181c-5p,mmu-miR-192-5p,mmu-miR-1a-3p,mmu-miR-223-3p,mmu-miR-29b-3p,mmu-miR-29c-3p,mmu-miR-32-5p,mmu-miR-34a-5p,mmu-miR-467a-5p,mmu-miR-802-5p	0.00711409	0.0190813
Spliceosome	138	46	15	mmu-miR-106b-5p,mmu-miR-107-3p,mmu-miR-126a-5p,mmu-miR-142a-3p,mmu-miR-144-3p,mmu-miR-181c-5p,mmu-miR-192-5p,mmu-miR-1a-3p,mmu-miR-223-3p,mmu-miR-29b-3p,mmu-miR-29c-3p,mmu-miR-342-3p,mmu-miR-34a-5p,mmu-miR-467a-5p,mmu-miR-802-5p	0.00722648	0.0190813
mRNA surveillance pathway	103	36	11	mmu-miR-106b-5p,mmu-miR-142a-3p,mmu-miR-144-3p,mmu-miR-181c-5p,mmu-miR-192-5p,mmu-miR-1a-3p,mmu-miR-223-3p,mmu-miR-29b-3p,mmu-miR-29c-3p,mmu-miR-342-3p,mmu-miR-34a-5p	0.00723131	0.0190813
Legionellosis	60	23	13	mmu-miR-106b-5p,mmu-miR-107-3p,mmu-miR-126a-5p,mmu-miR-142a-3p,mmu-miR-144-3p,mmu-miR-181c-5p,mmu-miR-1a-3p,mmu-miR-223-3p,mmu-miR-29b-3p,mmu-miR-29c-3p,mmu-miR-34a-5p,mmu-miR-467a-5p,mmu-miR-802-5p	0.00869475	0.0227142
Long-term potentiation	70	26	12	mmu-miR-106b-5p,mmu-miR-107-3p,mmu-miR-142a-3p,mmu-miR-181c-5p,mmu-miR-192-5p,mmu-miR-1a-3p,mmu-miR-29b-3p,mmu-miR-29c-3p,mmu-miR-32-5p,mmu-miR-34a-5p,mmu-miR-467a-5p,mmu-miR-802-5p	0.00878816	0.0227816
Vasopressin-regulated water reabsorption	44	18	8	mmu-miR-106b-5p,mmu-miR-142a-3p,mmu-miR-192-5p,mmu-miR-1a-3p,mmu-miR-223-3p,mmu-miR-29b-3p,mmu-miR-34a-5p,mmu-miR-467a-5p	0.00907927	0.0233566
Steroid biosynthesis	20	10	8	mmu-miR-126a-5p,mmu-miR-142a-3p,mmu-miR-181c-5p,mmu-miR-1a-3p,mmu-miR-223-3p,mmu-miR-29b-3p,mmu-miR-29c-3p,mmu-miR-802-5p	0.0099127	0.0253074
Tight junction	166	53	15	mmu-miR-106b-5p,mmu-miR-107-3p,mmu-miR-126a-5p,mmu-miR-142a-3p,mmu-miR-181c-5p,mmu-miR-192-5p,mmu-miR-1a-3p,mmu-miR-223-3p,mmu-miR-29b-3p,mmu-miR-29c-3p,mmu-miR-32-5p,mmu-miR-342-3p,mmu-miR-34a-5p,mmu-miR-467a-5p,mmu-miR-802-5p	0.0107339	0.0271222
Adipocytokine signaling pathway	71	26	11	mmu-miR-106b-5p,mmu-miR-126a-5p,mmu-miR-142a-3p,mmu-miR-192-5p,mmu-miR-1a-3p,mmu-miR-223-3p,mmu-miR-29b-3p,mmu-miR-29c-3p,mmu-miR-34a-5p,mmu-miR-467a-5p,mmu-miR-802-5p	0.0107845	0.0271222
Long-term depression	61	23	14	mmu-miR-106b-5p,mmu-miR-107-3p,mmu-miR-142a-3p,mmu-miR-181c-5p,mmu-miR-192-5p,mmu-miR-1a-3p,mmu-miR-223-3p,mmu-miR-29b-3p,mmu-miR-29c-3p,mmu-miR-32-5p,mmu-miR-342-3p,mmu-miR-34a-5p,mmu-miR-467a-5p,mmu-miR-802-5p	0.0108703	0.0271356
Influenza A	174	55	12	mmu-miR-106b-5p,mmu-miR-126a-5p,mmu-miR-142a-3p,mmu-miR-181c-5p,mmu-miR-192-5p,mmu-miR-1a-3p,mmu-miR-223-3p,mmu-miR-29b-3p,mmu-miR-29c-3p,mmu-miR-34a-5p,mmu-miR-467a-5p,mmu-miR-802-5p	0.0117512	0.0291189
Thyroid hormone synthesis	75	27	11	mmu-miR-106b-5p,mmu-miR-107-3p,mmu-miR-142a-3p,mmu-miR-181c-5p,mmu-miR-1a-3p,mmu-miR-223-3p,mmu-miR-29b-3p,mmu-miR-29c-3p,mmu-miR-34a-5p,mmu-miR-467a-5p,mmu-miR-802-5p	0.0121605	0.029913
TGF-beta signaling pathway	96	33	14	mmu-miR-106b-5p,mmu-miR-107-3p,mmu-miR-126a-5p,mmu-miR-142a-3p,mmu-miR-144-3p,mmu-miR-181c-5p,mmu-miR-1a-3p,mmu-miR-223-3p,mmu-miR-29b-3p,mmu-miR-29c-3p,mmu-miR-342-3p,mmu-miR-34a-5p,mmu-miR-467a-5p,mmu-miR-802-5p	0.0128678	0.0314236
Inositol phosphate metabolism	72	26	12	mmu-miR-106b-5p,mmu-miR-107-3p,mmu-miR-142a-3p,mmu-miR-181c-5p,mmu-miR-192-5p,mmu-miR-1a-3p,mmu-miR-223-3p,mmu-miR-29b-3p,mmu-miR-29c-3p,mmu-miR-34a-5p,mmu-miR-467a-5p,mmu-miR-802-5p	0.0131328	0.0318399
Cholinergic synapse	114	38	12	mmu-miR-106b-5p,mmu-miR-107-3p,mmu-miR-142a-3p,mmu-miR-181c-5p,mmu-miR-192-5p,mmu-miR-1a-3p,mmu-miR-29b-3p,mmu-miR-29c-3p,mmu-miR-32-5p,mmu-miR-34a-5p,mmu-miR-467a-5p,mmu-miR-802-5p	0.0137388	0.0330713
Thyroid cancer	37	15	10	mmu-miR-106b-5p,mmu-miR-142a-3p,mmu-miR-181c-5p,mmu-miR-1a-3p,mmu-miR-29b-3p,mmu-miR-29c-3p,mmu-miR-32-5p,mmu-miR-34a-5p,mmu-miR-467a-5p,mmu-miR-802-5p	0.0181061	0.0432749
Proteasome	47	18	11	mmu-miR-106b-5p,mmu-miR-107-3p,mmu-miR-142a-3p,mmu-miR-144-3p,mmu-miR-181c-5p,mmu-miR-192-5p,mmu-miR-1a-3p,mmu-miR-223-3p,mmu-miR-29b-3p,mmu-miR-29c-3p,mmu-miR-802-5p	0.0192415	0.0456648
Glyoxylate and dicarboxylate metabolism	31	13	10	mmu-miR-106b-5p,mmu-miR-126a-5p,mmu-miR-142a-3p,mmu-miR-144-3p,mmu-miR-181c-5p,mmu-miR-192-5p,mmu-miR-1a-3p,mmu-miR-223-3p,mmu-miR-29b-3p,mmu-miR-802-5p	0.0199498	0.0470146
B cell receptor signaling pathway	78	27	13	mmu-miR-106b-5p,mmu-miR-107-3p,mmu-miR-142a-3p,mmu-miR-181c-5p,mmu-miR-192-5p,mmu-miR-1a-3p,mmu-miR-223-3p,mmu-miR-29b-3p,mmu-miR-29c-3p,mmu-miR-32-5p,mmu-miR-34a-5p,mmu-miR-467a-5p,mmu-miR-802-5p	0.0209244	0.0489689
MSI-1436 M against MSI-1436 F Downregulated miRNAs
Term Name	Term Genes	Target Genes (n)	miRNAs (n)	miRNA Names	P-value	FDR
Cholesterol metabolism	49	7	1	mmu-miR-802-5p	5.11902e-06	0.00172511
Fat digestion and absorption	43	6	1	mmu-miR-802-5p	2.86798e-05	0.00483254
Prostate cancer	103	8	1	mmu-miR-802-5p	0.000100996	0.0113452
Hepatitis C	164	9	1	mmu-miR-802-5p	0.000520382	0.0438422
Proteoglycans in cancer	207	10	1	mmu-miR-802-5p	0.000697069	0.0469825

## Sheet: Supplemental Table 7
MSI-1436 M against CTL M Upregulated miRNAs
Term Name	Term Genes	Target Genes (n)	miRNAs (n)	miRNA Names	P-value	FDR
MicroRNAs in cancer	164	53	2	mmu-let-7i-5p,mmu-miR-24-3p	1.98178e-14	6.6786e-12
MAPK signaling pathway	302	64	2	mmu-let-7i-5p,mmu-miR-24-3p	2.70075e-08	4.03828e-06
FoxO signaling pathway	136	37	2	mmu-let-7i-5p,mmu-miR-24-3p	3.59491e-08	4.03828e-06
Adherens junction	71	23	2	mmu-let-7i-5p,mmu-miR-24-3p	4.96113e-07	3.94766e-05
EGFR tyrosine kinase inhibitor resistance	82	25	2	mmu-let-7i-5p,mmu-miR-24-3p	5.85707e-07	3.94766e-05
HIF-1 signaling pathway	116	31	3	mmu-let-7i-5p,mmu-miR-24-3p,mmu-miR-379-5p	7.06818e-07	3.96996e-05
Renal cell carcinoma	69	22	2	mmu-let-7i-5p,mmu-miR-24-3p	1.1909e-06	5.73331e-05
Prostate cancer	103	28	2	mmu-let-7i-5p,mmu-miR-24-3p	1.67684e-06	7.0637e-05
Thyroid hormone signaling pathway	122	31	2	mmu-let-7i-5p,mmu-miR-24-3p	2.29471e-06	8.59241e-05
Human T-cell leukemia virus 1 infection	244	50	2	mmu-let-7i-5p,mmu-miR-24-3p	2.61609e-06	8.81623e-05
Proteoglycans in cancer	207	44	2	mmu-let-7i-5p,mmu-miR-24-3p	3.84677e-06	0.000117851
PD-L1 expression and PD-1 checkpoint pathway in cancer	91	25	2	mmu-let-7i-5p,mmu-miR-24-3p	4.87899e-06	0.000137018
ErbB signaling pathway	87	24	2	mmu-let-7i-5p,mmu-miR-24-3p	6.96087e-06	0.000180447
Neurotrophin signaling pathway	123	30	2	mmu-let-7i-5p,mmu-miR-24-3p	8.14036e-06	0.00019595
Endocrine resistance	95	25	2	mmu-let-7i-5p,mmu-miR-24-3p	1.1196e-05	0.000251536
Autophagy - animal	144	33	2	mmu-let-7i-5p,mmu-miR-24-3p	1.21368e-05	0.000255632
AMPK signaling pathway	130	30	3	mmu-let-7i-5p,mmu-miR-24-3p,mmu-miR-423-3p	2.59578e-05	0.000511348
Insulin signaling pathway	143	32	3	mmu-let-7i-5p,mmu-miR-24-3p,mmu-miR-379-5p	2.73123e-05	0.000511348
PI3K-Akt signaling pathway	364	63	2	mmu-let-7i-5p,mmu-miR-24-3p	4.49518e-05	0.000721369
Colorectal cancer	90	23	2	mmu-let-7i-5p,mmu-miR-24-3p	4.14205e-05	0.000721369
Hepatitis B	166	35	2	mmu-let-7i-5p,mmu-miR-24-3p	4.44493e-05	0.000721369
AGE-RAGE signaling pathway in diabetic complications	103	25	2	mmu-let-7i-5p,mmu-miR-24-3p	4.96411e-05	0.000760411
Lysine degradation	63	18	2	mmu-let-7i-5p,mmu-miR-24-3p	5.81671e-05	0.000852274
Th17 cell differentiation	105	25	2	mmu-let-7i-5p,mmu-miR-24-3p	6.97632e-05	0.000979592
Growth hormone synthesis, secretion and action	118	27	2	mmu-let-7i-5p,mmu-miR-24-3p	7.59618e-05	0.00102396
Pathways in cancer	555	87	3	mmu-let-7i-5p,mmu-miR-24-3p,mmu-miR-423-3p	7.90162e-05	0.00102417
T cell receptor signaling pathway	106	25	2	mmu-let-7i-5p,mmu-miR-24-3p	8.23385e-05	0.00102771
Protein processing in endoplasmic reticulum	172	35	2	mmu-let-7i-5p,mmu-miR-24-3p	9.53798e-05	0.00114796
Pancreatic cancer	78	20	2	mmu-let-7i-5p,mmu-miR-24-3p	0.000123123	0.00143078
Focal adhesion	205	39	2	mmu-let-7i-5p,mmu-miR-24-3p	0.000177743	0.00193224
Longevity regulating pathway	92	22	2	mmu-let-7i-5p,mmu-miR-24-3p	0.000174716	0.00193224
Human papillomavirus infection	361	60	2	mmu-let-7i-5p,mmu-miR-24-3p	0.000217571	0.00222186
Ubiquitin mediated proteolysis	145	30	2	mmu-let-7i-5p,mmu-miR-24-3p	0.000217474	0.00222186
Glioma	76	19	2	mmu-let-7i-5p,mmu-miR-24-3p	0.000258007	0.0025573
Chronic myeloid leukemia	77	19	3	mmu-let-7i-5p,mmu-miR-24-3p,mmu-miR-423-3p	0.000309299	0.00289538
Adipocytokine signaling pathway	71	18	2	mmu-let-7i-5p,mmu-miR-24-3p	0.000308837	0.00289538
Insulin resistance	115	25	2	mmu-let-7i-5p,mmu-miR-24-3p	0.000324062	0.00295159
Acute myeloid leukemia	72	18	2	mmu-let-7i-5p,mmu-miR-24-3p	0.00037194	0.00329852
Apoptosis	137	28	2	mmu-let-7i-5p,mmu-miR-24-3p	0.000430143	0.00371688
ABC transporters	50	14	1	mmu-let-7i-5p	0.000478515	0.00403149
Axon guidance	182	34	2	mmu-let-7i-5p,mmu-miR-24-3p	0.000637854	0.00511802
Measles	147	29	2	mmu-let-7i-5p,mmu-miR-24-3p	0.000631171	0.00511802
Choline metabolism in cancer	102	22	2	mmu-let-7i-5p,mmu-miR-24-3p	0.000810725	0.00620942
Th1 and Th2 cell differentiation	89	20	2	mmu-let-7i-5p,mmu-miR-24-3p	0.000800979	0.00620942
Hepatitis C	164	31	2	mmu-let-7i-5p,mmu-miR-24-3p	0.000887666	0.00664763
Human cytomegalovirus infection	253	43	2	mmu-let-7i-5p,mmu-miR-24-3p	0.00104654	0.00766706
Apoptosis - multiple species	32	10	2	mmu-let-7i-5p,mmu-miR-24-3p	0.00120929	0.00849021
Lysosome	132	26	2	mmu-let-7i-5p,mmu-miR-24-3p	0.00120848	0.00849021
Type II diabetes mellitus	49	13	3	mmu-let-7i-5p,mmu-miR-24-3p,mmu-miR-379-5p	0.0013128	0.00902885
Ras signaling pathway	235	40	2	mmu-let-7i-5p,mmu-miR-24-3p	0.00149935	0.0101056
Fluid shear stress and atherosclerosis	149	28	2	mmu-let-7i-5p,mmu-miR-24-3p	0.00169103	0.0110026
Signaling pathways regulating pluripotency of stem cells	142	27	3	mmu-let-7i-5p,mmu-miR-24-3p,mmu-miR-379-5p	0.00169773	0.0110026
Endocytosis	267	44	2	mmu-let-7i-5p,mmu-miR-24-3p	0.00174096	0.0110699
Alzheimer disease	376	58	2	mmu-let-7i-5p,mmu-miR-24-3p	0.00181648	0.0113362
Pathways of neurodegeneration - multiple diseases	480	71	2	mmu-let-7i-5p,mmu-miR-24-3p	0.00185798	0.0113843
Yersinia infection	136	26	2	mmu-let-7i-5p,mmu-miR-24-3p	0.00189195	0.0113855
Rap1 signaling pathway	217	37	2	mmu-let-7i-5p,mmu-miR-24-3p	0.0021486	0.0124903
Central carbon metabolism in cancer	70	16	3	mmu-let-7i-5p,mmu-miR-24-3p,mmu-miR-379-5p	0.00214966	0.0124903
Longevity regulating pathway - multiple species	64	15	1	mmu-let-7i-5p	0.00225025	0.0128531
Hepatocellular carcinoma	181	32	2	mmu-let-7i-5p,mmu-miR-24-3p	0.002321	0.0130363
Viral carcinogenesis	226	38	2	mmu-let-7i-5p,mmu-miR-24-3p	0.00243178	0.0134346
Toxoplasmosis	112	22	2	mmu-let-7i-5p,mmu-miR-24-3p	0.00288765	0.0153655
p53 signaling pathway	72	16	2	mmu-let-7i-5p,mmu-miR-24-3p	0.00291808	0.0153655
TNF signaling pathway	119	23	2	mmu-let-7i-5p,mmu-miR-24-3p	0.00291317	0.0153655
Salmonella infection	253	41	2	mmu-let-7i-5p,mmu-miR-24-3p	0.00336092	0.0174251
Human immunodeficiency virus 1 infection	238	39	2	mmu-let-7i-5p,mmu-miR-24-3p	0.00342858	0.0175065
Osteoclast differentiation	128	24	2	mmu-let-7i-5p,mmu-miR-24-3p	0.0036106	0.0181608
Non-small cell lung cancer	74	16	2	mmu-let-7i-5p,mmu-miR-24-3p	0.00390078	0.0193318
Gastric cancer	151	27	2	mmu-let-7i-5p,mmu-miR-24-3p	0.00418682	0.0204487
Kaposi sarcoma-associated herpesvirus infection	219	36	2	mmu-let-7i-5p,mmu-miR-24-3p	0.00456908	0.0219968
Non-alcoholic fatty liver disease	153	27	2	mmu-let-7i-5p,mmu-miR-24-3p	0.00503584	0.0239025
Cell cycle	125	23	2	mmu-let-7i-5p,mmu-miR-24-3p	0.005503	0.025437
Long-term potentiation	70	15	2	mmu-let-7i-5p,mmu-miR-24-3p	0.00558558	0.025437
Small cell lung cancer	97	19	2	mmu-let-7i-5p,mmu-miR-24-3p	0.00558212	0.025437
Regulation of actin cytoskeleton	222	36	2	mmu-let-7i-5p,mmu-miR-24-3p	0.0057121	0.0256664
Proximal tubule bicarbonate reclamation	22	7	2	mmu-let-7i-5p,mmu-miR-24-3p	0.00588134	0.0260791
GnRH signaling pathway	91	18	2	mmu-let-7i-5p,mmu-miR-24-3p	0.00619515	0.0271138
mTOR signaling pathway	163	28	2	mmu-let-7i-5p,mmu-miR-24-3p	0.00635093	0.0274393
Endometrial cancer	59	13	2	mmu-let-7i-5p,mmu-miR-24-3p	0.00750552	0.0320172
Bladder cancer	41	10	1	mmu-let-7i-5p	0.00875524	0.0368814
JAK-STAT signaling pathway	170	28	2	mmu-let-7i-5p,mmu-miR-24-3p	0.0112069	0.0466262
MSI-1436 M against CTL M Downregulated miRNAs
Term Name	Term Genes	Target Genes (n)	miRNAs (n)	miRNA Names	P-value	FDR
Ubiquitin mediated proteolysis	145	66	5	mmu-miR-101a-3p,mmu-miR-144-3p,mmu-miR-19b-3p,mmu-miR-30b-5p,mmu-miR-451a	3.92701e-14	1.3234e-11
MicroRNAs in cancer	164	71	6	mmu-miR-100-5p,mmu-miR-101a-3p,mmu-miR-144-3p,mmu-miR-19b-3p,mmu-miR-30b-5p,mmu-miR-451a	9.57929e-14	1.61411e-11
Endocytosis	267	99	5	mmu-miR-101a-3p,mmu-miR-144-3p,mmu-miR-19b-3p,mmu-miR-30b-5p,mmu-miR-451a	2.09706e-13	2.3557e-11
Pathways in cancer	555	161	5	mmu-miR-101a-3p,mmu-miR-144-3p,mmu-miR-19b-3p,mmu-miR-30b-5p,mmu-miR-451a	1.95027e-10	1.6431e-08
Axon guidance	182	68	4	mmu-miR-101a-3p,mmu-miR-144-3p,mmu-miR-19b-3p,mmu-miR-30b-5p	9.11276e-10	6.142e-08
Protein processing in endoplasmic reticulum	172	65	4	mmu-miR-101a-3p,mmu-miR-144-3p,mmu-miR-19b-3p,mmu-miR-30b-5p	1.24663e-09	7.00189e-08
Renal cell carcinoma	69	34	4	mmu-miR-101a-3p,mmu-miR-144-3p,mmu-miR-19b-3p,mmu-miR-30b-5p	4.97825e-09	1.96469e-07
Autophagy - animal	144	56	4	mmu-miR-101a-3p,mmu-miR-144-3p,mmu-miR-19b-3p,mmu-miR-30b-5p	5.24696e-09	1.96469e-07
Thyroid hormone signaling pathway	122	50	4	mmu-miR-101a-3p,mmu-miR-19b-3p,mmu-miR-30b-5p,mmu-miR-451a	4.41173e-09	1.96469e-07
Proteoglycans in cancer	207	72	5	mmu-miR-101a-3p,mmu-miR-144-3p,mmu-miR-19b-3p,mmu-miR-30b-5p,mmu-miR-451a	1.06563e-08	3.59116e-07
Sphingolipid signaling pathway	129	51	4	mmu-miR-101a-3p,mmu-miR-144-3p,mmu-miR-19b-3p,mmu-miR-30b-5p	1.32438e-08	4.05741e-07
Colorectal cancer	90	39	4	mmu-miR-101a-3p,mmu-miR-19b-3p,mmu-miR-30b-5p,mmu-miR-451a	3.60996e-08	9.35812e-07
FoxO signaling pathway	136	52	3	mmu-miR-101a-3p,mmu-miR-19b-3p,mmu-miR-30b-5p	3.59638e-08	9.35812e-07
Yersinia infection	136	51	4	mmu-miR-101a-3p,mmu-miR-144-3p,mmu-miR-19b-3p,mmu-miR-30b-5p	1.01244e-07	2.43708e-06
Cellular senescence	182	63	5	mmu-miR-101a-3p,mmu-miR-144-3p,mmu-miR-19b-3p,mmu-miR-30b-5p,mmu-miR-451a	1.08679e-07	2.44165e-06
Endocrine resistance	95	39	3	mmu-miR-101a-3p,mmu-miR-19b-3p,mmu-miR-30b-5p	2.09034e-07	4.40277e-06
mTOR signaling pathway	163	57	4	mmu-miR-101a-3p,mmu-miR-144-3p,mmu-miR-19b-3p,mmu-miR-30b-5p	2.96337e-07	5.54808e-06
TGF-beta signaling pathway	96	39	5	mmu-miR-101a-3p,mmu-miR-144-3p,mmu-miR-19b-3p,mmu-miR-30b-5p,mmu-miR-451a	2.90406e-07	5.54808e-06
Growth hormone synthesis, secretion and action	118	45	4	mmu-miR-101a-3p,mmu-miR-144-3p,mmu-miR-19b-3p,mmu-miR-30b-5p	3.24234e-07	5.75088e-06
Oocyte meiosis	123	46	4	mmu-miR-101a-3p,mmu-miR-144-3p,mmu-miR-19b-3p,mmu-miR-30b-5p	4.66337e-07	7.85777e-06
Tight junction	166	57	3	mmu-miR-101a-3p,mmu-miR-19b-3p,mmu-miR-30b-5p	5.91752e-07	9.49621e-06
Cell cycle	125	46	5	mmu-miR-101a-3p,mmu-miR-144-3p,mmu-miR-19b-3p,mmu-miR-30b-5p,mmu-miR-451a	7.97593e-07	1.11995e-05
Adherens junction	71	31	4	mmu-miR-101a-3p,mmu-miR-144-3p,mmu-miR-19b-3p,mmu-miR-30b-5p	7.38048e-07	1.11995e-05
Pancreatic cancer	78	33	3	mmu-miR-101a-3p,mmu-miR-19b-3p,mmu-miR-30b-5p	7.87273e-07	1.11995e-05
Phosphatidylinositol signaling system	100	39	3	mmu-miR-101a-3p,mmu-miR-19b-3p,mmu-miR-30b-5p	1.01062e-06	1.36231e-05
Neurotrophin signaling pathway	123	45	4	mmu-miR-101a-3p,mmu-miR-144-3p,mmu-miR-19b-3p,mmu-miR-30b-5p	1.26547e-06	1.64024e-05
Hippo signaling pathway	160	54	5	mmu-miR-101a-3p,mmu-miR-144-3p,mmu-miR-19b-3p,mmu-miR-30b-5p,mmu-miR-451a	2.1386e-06	2.66929e-05
Focal adhesion	205	65	4	mmu-miR-101a-3p,mmu-miR-144-3p,mmu-miR-19b-3p,mmu-miR-30b-5p	2.44083e-06	2.93771e-05
AMPK signaling pathway	130	46	4	mmu-miR-101a-3p,mmu-miR-144-3p,mmu-miR-19b-3p,mmu-miR-30b-5p	2.82038e-06	3.27747e-05
HIF-1 signaling pathway	116	42	4	mmu-miR-101a-3p,mmu-miR-144-3p,mmu-miR-19b-3p,mmu-miR-30b-5p	3.86926e-06	4.34647e-05
MAPK signaling pathway	302	87	5	mmu-miR-101a-3p,mmu-miR-144-3p,mmu-miR-19b-3p,mmu-miR-30b-5p,mmu-miR-451a	4.71671e-06	4.81676e-05
Endometrial cancer	59	26	4	mmu-miR-101a-3p,mmu-miR-19b-3p,mmu-miR-30b-5p,mmu-miR-451a	4.65665e-06	4.81676e-05
ErbB signaling pathway	87	34	5	mmu-miR-101a-3p,mmu-miR-144-3p,mmu-miR-19b-3p,mmu-miR-30b-5p,mmu-miR-451a	4.67291e-06	4.81676e-05
Mitophagy - animal	66	28	4	mmu-miR-101a-3p,mmu-miR-144-3p,mmu-miR-19b-3p,mmu-miR-30b-5p	5.00746e-06	4.96328e-05
T cell receptor signaling pathway	106	39	3	mmu-miR-101a-3p,mmu-miR-19b-3p,mmu-miR-30b-5p	5.45055e-06	5.2481e-05
AGE-RAGE signaling pathway in diabetic complications	103	38	4	mmu-miR-101a-3p,mmu-miR-144-3p,mmu-miR-19b-3p,mmu-miR-30b-5p	6.65203e-06	6.22704e-05
Non-small cell lung cancer	74	30	4	mmu-miR-101a-3p,mmu-miR-144-3p,mmu-miR-19b-3p,mmu-miR-30b-5p	7.06916e-06	6.43867e-05
Phospholipase D signaling pathway	151	50	3	mmu-miR-101a-3p,mmu-miR-19b-3p,mmu-miR-30b-5p	9.26427e-06	8.00528e-05
Insulin signaling pathway	143	48	4	mmu-miR-101a-3p,mmu-miR-144-3p,mmu-miR-19b-3p,mmu-miR-30b-5p	9.19387e-06	8.00528e-05
Rap1 signaling pathway	217	66	4	mmu-miR-101a-3p,mmu-miR-144-3p,mmu-miR-19b-3p,mmu-miR-30b-5p	9.82099e-06	8.27418e-05
Hepatocellular carcinoma	181	57	5	mmu-miR-101a-3p,mmu-miR-144-3p,mmu-miR-19b-3p,mmu-miR-30b-5p,mmu-miR-451a	1.26342e-05	0.000103847
Cushing syndrome	165	53	3	mmu-miR-101a-3p,mmu-miR-19b-3p,mmu-miR-30b-5p	1.35491e-05	0.000106187
Prolactin signaling pathway	76	30	3	mmu-miR-101a-3p,mmu-miR-19b-3p,mmu-miR-30b-5p	1.32863e-05	0.000106187
PD-L1 expression and PD-1 checkpoint pathway in cancer	91	34	3	mmu-miR-101a-3p,mmu-miR-19b-3p,mmu-miR-30b-5p	1.46946e-05	0.000110046
GnRH signaling pathway	91	34	3	mmu-miR-101a-3p,mmu-miR-19b-3p,mmu-miR-30b-5p	1.46946e-05	0.000110046
Fc gamma R-mediated phagocytosis	95	35	4	mmu-miR-101a-3p,mmu-miR-144-3p,mmu-miR-19b-3p,mmu-miR-30b-5p	1.57682e-05	0.00011552
Chronic myeloid leukemia	77	30	5	mmu-miR-101a-3p,mmu-miR-144-3p,mmu-miR-19b-3p,mmu-miR-30b-5p,mmu-miR-451a	1.79849e-05	0.000128956
Long-term potentiation	70	28	3	mmu-miR-101a-3p,mmu-miR-19b-3p,mmu-miR-30b-5p	1.91371e-05	0.000134358
Chagas disease	104	37	3	mmu-miR-101a-3p,mmu-miR-19b-3p,mmu-miR-30b-5p	2.26033e-05	0.000155456
Dopaminergic synapse	140	46	3	mmu-miR-101a-3p,mmu-miR-19b-3p,mmu-miR-30b-5p	2.60802e-05	0.00016902
Platelet activation	128	43	3	mmu-miR-101a-3p,mmu-miR-19b-3p,mmu-miR-30b-5p	2.59176e-05	0.00016902
Salmonella infection	253	73	5	mmu-miR-101a-3p,mmu-miR-144-3p,mmu-miR-19b-3p,mmu-miR-30b-5p,mmu-miR-451a	2.5734e-05	0.00016902
Progesterone-mediated oocyte maturation	94	34	4	mmu-miR-101a-3p,mmu-miR-144-3p,mmu-miR-19b-3p,mmu-miR-30b-5p	3.24186e-05	0.000206133
Hepatitis B	166	52	4	mmu-miR-101a-3p,mmu-miR-19b-3p,mmu-miR-30b-5p,mmu-miR-451a	3.5216e-05	0.000219774
Regulation of actin cytoskeleton	222	65	4	mmu-miR-101a-3p,mmu-miR-144-3p,mmu-miR-19b-3p,mmu-miR-30b-5p	4.31849e-05	0.000264606
Prostate cancer	103	36	3	mmu-miR-101a-3p,mmu-miR-19b-3p,mmu-miR-30b-5p	4.49092e-05	0.000270257
Wnt signaling pathway	164	51	5	mmu-miR-101a-3p,mmu-miR-144-3p,mmu-miR-19b-3p,mmu-miR-30b-5p,mmu-miR-451a	5.17364e-05	0.000300606
Longevity regulating pathway	92	33	3	mmu-miR-101a-3p,mmu-miR-19b-3p,mmu-miR-30b-5p	5.11327e-05	0.000300606
Apelin signaling pathway	137	44	3	mmu-miR-101a-3p,mmu-miR-19b-3p,mmu-miR-30b-5p	7.16662e-05	0.000409348
cGMP-PKG signaling pathway	175	53	3	mmu-miR-101a-3p,mmu-miR-19b-3p,mmu-miR-30b-5p	8.16942e-05	0.000458849
Circadian rhythm	30	15	5	mmu-miR-101a-3p,mmu-miR-144-3p,mmu-miR-19b-3p,mmu-miR-30b-5p,mmu-miR-451a	8.39558e-05	0.000463822
Long-term depression	61	24	3	mmu-miR-101a-3p,mmu-miR-19b-3p,mmu-miR-30b-5p	0.000101396	0.000551138
Glioma	76	28	3	mmu-miR-101a-3p,mmu-miR-19b-3p,mmu-miR-30b-5p	0.000108892	0.000582486
TNF signaling pathway	119	39	4	mmu-miR-101a-3p,mmu-miR-144-3p,mmu-miR-19b-3p,mmu-miR-30b-5p	0.000111505	0.000587142
Spinocerebellar ataxia	148	46	4	mmu-miR-101a-3p,mmu-miR-144-3p,mmu-miR-19b-3p,mmu-miR-30b-5p	0.000120261	0.000623507
Bacterial invasion of epithelial cells	77	28	4	mmu-miR-101a-3p,mmu-miR-144-3p,mmu-miR-19b-3p,mmu-miR-30b-5p	0.000141516	0.00072259
Human papillomavirus infection	361	94	4	mmu-miR-101a-3p,mmu-miR-144-3p,mmu-miR-19b-3p,mmu-miR-30b-5p	0.000153778	0.00076434
Human T-cell leukemia virus 1 infection	244	68	4	mmu-miR-101a-3p,mmu-miR-19b-3p,mmu-miR-30b-5p,mmu-miR-451a	0.000154229	0.00076434
Oxytocin signaling pathway	158	48	3	mmu-miR-101a-3p,mmu-miR-19b-3p,mmu-miR-30b-5p	0.000160223	0.000782538
Central carbon metabolism in cancer	70	26	5	mmu-miR-101a-3p,mmu-miR-144-3p,mmu-miR-19b-3p,mmu-miR-30b-5p,mmu-miR-451a	0.000162688	0.000783229
Signaling pathways regulating pluripotency of stem cells	142	44	5	mmu-miR-101a-3p,mmu-miR-144-3p,mmu-miR-19b-3p,mmu-miR-30b-5p,mmu-miR-451a	0.000181034	0.000859276
EGFR tyrosine kinase inhibitor resistance	82	29	4	mmu-miR-101a-3p,mmu-miR-144-3p,mmu-miR-19b-3p,mmu-miR-30b-5p	0.000190298	0.000890699
Choline metabolism in cancer	102	34	3	mmu-miR-101a-3p,mmu-miR-19b-3p,mmu-miR-30b-5p	0.000208601	0.000962992
Melanogenesis	103	34	3	mmu-miR-101a-3p,mmu-miR-19b-3p,mmu-miR-30b-5p	0.000257313	0.0011562
mRNA surveillance pathway	103	34	4	mmu-miR-101a-3p,mmu-miR-144-3p,mmu-miR-19b-3p,mmu-miR-30b-5p	0.000257313	0.0011562
p53 signaling pathway	72	26	3	mmu-miR-101a-3p,mmu-miR-19b-3p,mmu-miR-30b-5p	0.000275145	0.00122005
Osteoclast differentiation	128	40	4	mmu-miR-101a-3p,mmu-miR-144-3p,mmu-miR-19b-3p,mmu-miR-30b-5p	0.000287198	0.00125696
Adrenergic signaling in cardiomyocytes	158	47	3	mmu-miR-101a-3p,mmu-miR-19b-3p,mmu-miR-30b-5p	0.000320465	0.00138457
PI3K-Akt signaling pathway	364	93	5	mmu-miR-101a-3p,mmu-miR-144-3p,mmu-miR-19b-3p,mmu-miR-30b-5p,mmu-miR-451a	0.000339838	0.00144969
Breast cancer	150	45	4	mmu-miR-101a-3p,mmu-miR-19b-3p,mmu-miR-30b-5p,mmu-miR-451a	0.000346256	0.0014586
Th17 cell differentiation	105	34	3	mmu-miR-101a-3p,mmu-miR-19b-3p,mmu-miR-30b-5p	0.000386133	0.0016065
Human immunodeficiency virus 1 infection	238	65	5	mmu-miR-101a-3p,mmu-miR-144-3p,mmu-miR-19b-3p,mmu-miR-30b-5p,mmu-miR-451a	0.000395478	0.00162532
Gastric cancer	151	45	5	mmu-miR-101a-3p,mmu-miR-144-3p,mmu-miR-19b-3p,mmu-miR-30b-5p,mmu-miR-451a	0.000407165	0.00165319
Glutamatergic synapse	114	36	4	mmu-miR-101a-3p,mmu-miR-144-3p,mmu-miR-19b-3p,mmu-miR-30b-5p	0.000453773	0.0018205
Human cytomegalovirus infection	253	68	5	mmu-miR-101a-3p,mmu-miR-144-3p,mmu-miR-19b-3p,mmu-miR-30b-5p,mmu-miR-451a	0.000479142	0.00187757
Hedgehog signaling pathway	59	22	5	mmu-miR-101a-3p,mmu-miR-144-3p,mmu-miR-19b-3p,mmu-miR-30b-5p,mmu-miR-451a	0.000476996	0.00187757
Parathyroid hormone synthesis, secretion and action	111	35	3	mmu-miR-101a-3p,mmu-miR-19b-3p,mmu-miR-30b-5p	0.000558209	0.00216226
Renin secretion	75	26	3	mmu-miR-101a-3p,mmu-miR-19b-3p,mmu-miR-30b-5p	0.000571953	0.00219032
cAMP signaling pathway	219	60	3	mmu-miR-101a-3p,mmu-miR-19b-3p,mmu-miR-30b-5p	0.000596592	0.0022339
Gap junction	87	29	4	mmu-miR-101a-3p,mmu-miR-19b-3p,mmu-miR-30b-5p,mmu-miR-451a	0.000594187	0.0022339
VEGF signaling pathway	60	22	3	mmu-miR-101a-3p,mmu-miR-19b-3p,mmu-miR-30b-5p	0.00062425	0.00231178
Longevity regulating pathway - multiple species	64	23	4	mmu-miR-101a-3p,mmu-miR-144-3p,mmu-miR-19b-3p,mmu-miR-30b-5p	0.000657992	0.00241025
Ras signaling pathway	235	63	4	mmu-miR-101a-3p,mmu-miR-144-3p,mmu-miR-19b-3p,mmu-miR-30b-5p	0.000817938	0.00296393
Small cell lung cancer	97	31	5	mmu-miR-101a-3p,mmu-miR-144-3p,mmu-miR-19b-3p,mmu-miR-30b-5p,mmu-miR-451a	0.000878471	0.00314941
Th1 and Th2 cell differentiation	89	29	3	mmu-miR-101a-3p,mmu-miR-19b-3p,mmu-miR-30b-5p	0.000900024	0.00319272
C-type lectin receptor signaling pathway	114	35	3	mmu-miR-101a-3p,mmu-miR-19b-3p,mmu-miR-30b-5p	0.000958578	0.00336501
Relaxin signaling pathway	131	39	3	mmu-miR-101a-3p,mmu-miR-19b-3p,mmu-miR-30b-5p	0.000982582	0.00341371
JAK-STAT signaling pathway	170	48	5	mmu-miR-101a-3p,mmu-miR-144-3p,mmu-miR-19b-3p,mmu-miR-30b-5p,mmu-miR-451a	0.00100771	0.00346529
GABAergic synapse	90	29	4	mmu-miR-101a-3p,mmu-miR-144-3p,mmu-miR-19b-3p,mmu-miR-30b-5p	0.00109891	0.00374073
Fluid shear stress and atherosclerosis	149	43	4	mmu-miR-101a-3p,mmu-miR-144-3p,mmu-miR-19b-3p,mmu-miR-30b-5p	0.00112118	0.00377836
Insulin resistance	115	35	3	mmu-miR-101a-3p,mmu-miR-19b-3p,mmu-miR-30b-5p	0.00113915	0.00380093
Lysine degradation	63	22	4	mmu-miR-101a-3p,mmu-miR-144-3p,mmu-miR-19b-3p,mmu-miR-30b-5p	0.0013253	0.00437867
Inositol phosphate metabolism	72	24	3	mmu-miR-101a-3p,mmu-miR-19b-3p,mmu-miR-30b-5p	0.00170721	0.00558572
Glucagon signaling pathway	105	32	3	mmu-miR-101a-3p,mmu-miR-19b-3p,mmu-miR-30b-5p	0.00177433	0.00574951
Type II diabetes mellitus	49	18	3	mmu-miR-101a-3p,mmu-miR-19b-3p,mmu-miR-30b-5p	0.00185454	0.0059522
Regulation of lipolysis in adipocytes	57	20	3	mmu-miR-101a-3p,mmu-miR-19b-3p,mmu-miR-30b-5p	0.00202245	0.00642986
Apoptosis	137	39	3	mmu-miR-101a-3p,mmu-miR-19b-3p,mmu-miR-30b-5p	0.0024437	0.00769651
Hepatitis C	164	45	5	mmu-miR-101a-3p,mmu-miR-144-3p,mmu-miR-19b-3p,mmu-miR-30b-5p,mmu-miR-451a	0.00264804	0.00826286
Circadian entrainment	99	30	3	mmu-miR-101a-3p,mmu-miR-19b-3p,mmu-miR-30b-5p	0.00267569	0.00827255
Pathways of neurodegeneration - multiple diseases	480	112	4	mmu-miR-101a-3p,mmu-miR-144-3p,mmu-miR-19b-3p,mmu-miR-30b-5p	0.00307875	0.00943218
Glycerophospholipid metabolism	100	30	4	mmu-miR-101a-3p,mmu-miR-144-3p,mmu-miR-19b-3p,mmu-miR-30b-5p	0.00316453	0.00960762
Fc epsilon RI signaling pathway	67	22	3	mmu-miR-101a-3p,mmu-miR-19b-3p,mmu-miR-30b-5p	0.00322823	0.00971351
Leukocyte transendothelial migration	118	34	4	mmu-miR-101a-3p,mmu-miR-144-3p,mmu-miR-19b-3p,mmu-miR-30b-5p	0.003628	0.0108198
Cholinergic synapse	114	33	3	mmu-miR-101a-3p,mmu-miR-19b-3p,mmu-miR-30b-5p	0.00380746	0.0112554
Acute myeloid leukemia	72	23	4	mmu-miR-101a-3p,mmu-miR-19b-3p,mmu-miR-30b-5p,mmu-miR-451a	0.0039002	0.0114293
2-Oxocarboxylic acid metabolism	20	9	4	mmu-miR-101a-3p,mmu-miR-144-3p,mmu-miR-19b-3p,mmu-miR-30b-5p	0.00562198	0.0163328
Aldosterone synthesis and secretion	104	30	3	mmu-miR-101a-3p,mmu-miR-19b-3p,mmu-miR-30b-5p	0.00594739	0.0171305
Estrogen signaling pathway	135	37	3	mmu-miR-101a-3p,mmu-miR-19b-3p,mmu-miR-30b-5p	0.00617061	0.0176229
Citrate cycle (TCA cycle)	32	12	4	mmu-miR-101a-3p,mmu-miR-144-3p,mmu-miR-19b-3p,mmu-miR-30b-5p	0.00856877	0.0242662
Aldosterone-regulated sodium reabsorption	40	14	3	mmu-miR-101a-3p,mmu-miR-19b-3p,mmu-miR-30b-5p	0.0093608	0.0262882
N-Glycan biosynthesis	52	17	4	mmu-miR-101a-3p,mmu-miR-144-3p,mmu-miR-19b-3p,mmu-miR-30b-5p	0.00949574	0.0264468
Melanoma	73	22	4	mmu-miR-101a-3p,mmu-miR-144-3p,mmu-miR-19b-3p,mmu-miR-30b-5p	0.00999225	0.0276015
Bladder cancer	41	14	4	mmu-miR-101a-3p,mmu-miR-19b-3p,mmu-miR-30b-5p,mmu-miR-451a	0.0118628	0.032502
Notch signaling pathway	54	17	4	mmu-miR-101a-3p,mmu-miR-144-3p,mmu-miR-19b-3p,mmu-miR-30b-5p	0.0141527	0.0384633
Viral carcinogenesis	226	55	4	mmu-miR-101a-3p,mmu-miR-144-3p,mmu-miR-19b-3p,mmu-miR-30b-5p	0.0144164	0.0388665
Gastric acid secretion	76	22	3	mmu-miR-101a-3p,mmu-miR-19b-3p,mmu-miR-30b-5p	0.0162465	0.043453
Morphine addiction	94	26	3	mmu-miR-101a-3p,mmu-miR-19b-3p,mmu-miR-30b-5p	0.0173922	0.046151
Sphingolipid metabolism	51	16	4	mmu-miR-101a-3p,mmu-miR-144-3p,mmu-miR-19b-3p,mmu-miR-30b-5p	0.0176026	0.0463444
Glyoxylate and dicarboxylate metabolism	31	11	4	mmu-miR-101a-3p,mmu-miR-144-3p,mmu-miR-19b-3p,mmu-miR-30b-5p	0.0181907	0.0475214
MSI-1436 F against CTL F Upregulated miRNAs
Term Name	Term Genes	Target Genes (n)	miRNAs (n)	miRNA Names	P-value	FDR
MicroRNAs in cancer	164	59	2	mmu-miR-30a-5p,mmu-miR-381-3p	6.33473e-16	2.1348e-13
Pathways in cancer	555	128	2	mmu-miR-30a-5p,mmu-miR-381-3p	1.90543e-14	3.21065e-12
Signaling pathways regulating pluripotency of stem cells	142	50	4	mmu-miR-122-3p,mmu-miR-30a-5p,mmu-miR-379-5p,mmu-miR-381-3p	2.88185e-13	3.23728e-11
Axon guidance	182	54	3	mmu-miR-122-3p,mmu-miR-30a-5p,mmu-miR-381-3p	7.08839e-11	4.94459e-09
Neurotrophin signaling pathway	123	42	3	mmu-miR-122-3p,mmu-miR-30a-5p,mmu-miR-381-3p	7.33618e-11	4.94459e-09
EGFR tyrosine kinase inhibitor resistance	82	31	3	mmu-miR-122-3p,mmu-miR-30a-5p,mmu-miR-381-3p	1.33906e-09	7.52105e-08
Cellular senescence	182	51	3	mmu-miR-122-3p,mmu-miR-30a-5p,mmu-miR-381-3p	2.22571e-09	1.05166e-07
FoxO signaling pathway	136	42	3	mmu-miR-122-3p,mmu-miR-30a-5p,mmu-miR-381-3p	2.49652e-09	1.05166e-07
Growth hormone synthesis, secretion and action	118	38	2	mmu-miR-30a-5p,mmu-miR-381-3p	3.92147e-09	1.46837e-07
Renal cell carcinoma	69	27	2	mmu-miR-30a-5p,mmu-miR-381-3p	6.47436e-09	2.18186e-07
MAPK signaling pathway	302	70	3	mmu-miR-122-3p,mmu-miR-30a-5p,mmu-miR-381-3p	1.85128e-08	5.67165e-07
Prostate cancer	103	33	2	mmu-miR-30a-5p,mmu-miR-381-3p	4.77362e-08	1.34059e-06
Ubiquitin mediated proteolysis	145	40	3	mmu-miR-122-3p,mmu-miR-30a-5p,mmu-miR-381-3p	1.92767e-07	4.99711e-06
Proteoglycans in cancer	207	51	2	mmu-miR-30a-5p,mmu-miR-381-3p	2.23436e-07	5.37843e-06
PD-L1 expression and PD-1 checkpoint pathway in cancer	91	29	3	mmu-miR-122-3p,mmu-miR-30a-5p,mmu-miR-381-3p	3.51889e-07	7.90576e-06
Oocyte meiosis	123	35	3	mmu-miR-122-3p,mmu-miR-30a-5p,mmu-miR-381-3p	4.97645e-07	1.04817e-05
Sphingolipid signaling pathway	129	36	3	mmu-miR-122-3p,mmu-miR-30a-5p,mmu-miR-381-3p	5.77642e-07	1.14509e-05
Gastric cancer	151	40	2	mmu-miR-30a-5p,mmu-miR-381-3p	6.19854e-07	1.1605e-05
Human T-cell leukemia virus 1 infection	244	56	3	mmu-miR-122-3p,mmu-miR-30a-5p,mmu-miR-381-3p	7.12216e-07	1.26325e-05
Long-term potentiation	70	24	3	mmu-miR-122-3p,mmu-miR-30a-5p,mmu-miR-381-3p	8.08535e-07	1.36238e-05
Colorectal cancer	90	28	2	mmu-miR-30a-5p,mmu-miR-381-3p	9.68762e-07	1.48397e-05
Endocrine resistance	95	29	2	mmu-miR-30a-5p,mmu-miR-381-3p	9.67018e-07	1.48397e-05
Focal adhesion	205	49	2	mmu-miR-30a-5p,mmu-miR-381-3p	1.01381e-06	1.48545e-05
Prolactin signaling pathway	76	25	3	mmu-miR-122-3p,mmu-miR-30a-5p,mmu-miR-381-3p	1.16003e-06	1.54437e-05
Glioma	76	25	2	mmu-miR-30a-5p,mmu-miR-381-3p	1.16003e-06	1.54437e-05
Hepatitis B	166	42	2	mmu-miR-30a-5p,mmu-miR-381-3p	1.23733e-06	1.54437e-05
TGF-beta signaling pathway	96	29	3	mmu-miR-122-3p,mmu-miR-30a-5p,mmu-miR-381-3p	1.23061e-06	1.54437e-05
Gap junction	87	27	2	mmu-miR-30a-5p,mmu-miR-381-3p	1.5934e-06	1.78992e-05
Chronic myeloid leukemia	77	25	2	mmu-miR-30a-5p,mmu-miR-381-3p	1.52625e-06	1.78992e-05
ErbB signaling pathway	87	27	2	mmu-miR-30a-5p,mmu-miR-381-3p	1.5934e-06	1.78992e-05
AGE-RAGE signaling pathway in diabetic complications	103	30	2	mmu-miR-30a-5p,mmu-miR-381-3p	1.8967e-06	2.0619e-05
Human cytomegalovirus infection	253	56	3	mmu-miR-122-3p,mmu-miR-30a-5p,mmu-miR-381-3p	2.40856e-06	2.42561e-05
Rap1 signaling pathway	217	50	2	mmu-miR-30a-5p,mmu-miR-381-3p	2.48862e-06	2.42561e-05
Non-small cell lung cancer	74	24	3	mmu-miR-122-3p,mmu-miR-30a-5p,mmu-miR-381-3p	2.51918e-06	2.42561e-05
Circadian rhythm	30	14	3	mmu-miR-122-3p,mmu-miR-30a-5p,mmu-miR-381-3p	2.46804e-06	2.42561e-05
Endocytosis	267	58	3	mmu-miR-122-3p,mmu-miR-30a-5p,mmu-miR-381-3p	2.99694e-06	2.80547e-05
T cell receptor signaling pathway	106	30	3	mmu-miR-122-3p,mmu-miR-30a-5p,mmu-miR-381-3p	3.64651e-06	3.32128e-05
mTOR signaling pathway	163	40	2	mmu-miR-30a-5p,mmu-miR-381-3p	5.00248e-06	4.43641e-05
Ras signaling pathway	235	52	2	mmu-miR-30a-5p,mmu-miR-381-3p	5.56483e-06	4.68837e-05
Hepatocellular carcinoma	181	43	2	mmu-miR-30a-5p,mmu-miR-381-3p	5.48395e-06	4.68837e-05
Melanoma	73	23	2	mmu-miR-30a-5p,mmu-miR-381-3p	7.05054e-06	5.7952e-05
Th1 and Th2 cell differentiation	89	26	3	mmu-miR-122-3p,mmu-miR-30a-5p,mmu-miR-381-3p	8.57112e-06	6.87731e-05
Parathyroid hormone synthesis, secretion and action	111	30	2	mmu-miR-30a-5p,mmu-miR-381-3p	1.00839e-05	7.72334e-05
Breast cancer	150	37	2	mmu-miR-30a-5p,mmu-miR-381-3p	9.91572e-06	7.72334e-05
Regulation of actin cytoskeleton	222	49	3	mmu-miR-122-3p,mmu-miR-30a-5p,mmu-miR-381-3p	1.11164e-05	8.32496e-05
GnRH signaling pathway	91	26	2	mmu-miR-30a-5p,mmu-miR-381-3p	1.33247e-05	9.76181e-05
PI3K-Akt signaling pathway	364	71	3	mmu-miR-122-3p,mmu-miR-30a-5p,mmu-miR-381-3p	1.40251e-05	0.000100563
JAK-STAT signaling pathway	170	40	3	mmu-miR-122-3p,mmu-miR-30a-5p,mmu-miR-381-3p	1.47817e-05	0.00010378
Th17 cell differentiation	105	28	3	mmu-miR-122-3p,mmu-miR-30a-5p,mmu-miR-381-3p	2.58902e-05	0.000178061
Endometrial cancer	59	19	3	mmu-miR-122-3p,mmu-miR-30a-5p,mmu-miR-381-3p	3.10472e-05	0.000209258
Wnt signaling pathway	164	38	3	mmu-miR-122-3p,mmu-miR-30a-5p,mmu-miR-381-3p	3.46357e-05	0.000228867
Cushing syndrome	165	38	2	mmu-miR-30a-5p,mmu-miR-381-3p	3.99553e-05	0.000254938
Central carbon metabolism in cancer	70	21	3	mmu-miR-30a-5p,mmu-miR-379-5p,mmu-miR-381-3p	4.00941e-05	0.000254938
TNF signaling pathway	119	30	2	mmu-miR-30a-5p,mmu-miR-381-3p	4.3423e-05	0.000270992
Hippo signaling pathway	160	37	3	mmu-miR-122-3p,mmu-miR-30a-5p,mmu-miR-381-3p	4.57823e-05	0.000276915
Protein processing in endoplasmic reticulum	172	39	3	mmu-miR-122-3p,mmu-miR-30a-5p,mmu-miR-381-3p	4.60156e-05	0.000276915
Apelin signaling pathway	137	33	2	mmu-miR-30a-5p,mmu-miR-381-3p	4.94672e-05	0.000292464
Insulin signaling pathway	143	34	3	mmu-miR-30a-5p,mmu-miR-379-5p,mmu-miR-381-3p	5.0775e-05	0.000295021
Insulin resistance	115	29	3	mmu-miR-122-3p,mmu-miR-30a-5p,mmu-miR-381-3p	5.76132e-05	0.000329079
p53 signaling pathway	72	21	2	mmu-miR-30a-5p,mmu-miR-381-3p	6.35971e-05	0.000351348
Acute myeloid leukemia	72	21	2	mmu-miR-30a-5p,mmu-miR-381-3p	6.35971e-05	0.000351348
cGMP-PKG signaling pathway	175	39	3	mmu-miR-122-3p,mmu-miR-30a-5p,mmu-miR-381-3p	6.89702e-05	0.000374886
Thyroid hormone signaling pathway	122	30	2	mmu-miR-30a-5p,mmu-miR-381-3p	7.15912e-05	0.000382956
Pancreatic cancer	78	22	2	mmu-miR-30a-5p,mmu-miR-381-3p	7.50552e-05	0.000395213
Phosphatidylinositol signaling system	100	26	3	mmu-miR-122-3p,mmu-miR-30a-5p,mmu-miR-381-3p	7.93427e-05	0.000411361
Yersinia infection	136	32	2	mmu-miR-30a-5p,mmu-miR-381-3p	0.000103511	0.000528531
Choline metabolism in cancer	102	26	2	mmu-miR-30a-5p,mmu-miR-381-3p	0.000113309	0.000569926
Cell cycle	125	30	3	mmu-miR-122-3p,mmu-miR-30a-5p,mmu-miR-381-3p	0.000115276	0.000571296
Melanogenesis	103	26	2	mmu-miR-30a-5p,mmu-miR-381-3p	0.000134736	0.00064866
mRNA surveillance pathway	103	26	3	mmu-miR-122-3p,mmu-miR-30a-5p,mmu-miR-381-3p	0.000134736	0.00064866
Phospholipase D signaling pathway	151	34	2	mmu-miR-30a-5p,mmu-miR-381-3p	0.000160124	0.000760023
HIF-1 signaling pathway	116	28	3	mmu-miR-30a-5p,mmu-miR-379-5p,mmu-miR-381-3p	0.000173538	0.000812256
Transcriptional misregulation in cancer	214	44	3	mmu-miR-122-3p,mmu-miR-30a-5p,mmu-miR-381-3p	0.000179091	0.000826667
Osteoclast differentiation	128	30	3	mmu-miR-122-3p,mmu-miR-30a-5p,mmu-miR-381-3p	0.000181523	0.000826667
Salmonella infection	253	50	3	mmu-miR-122-3p,mmu-miR-30a-5p,mmu-miR-381-3p	0.000186884	0.000839731
Human papillomavirus infection	361	66	3	mmu-miR-122-3p,mmu-miR-30a-5p,mmu-miR-381-3p	0.000213643	0.000947336
Small cell lung cancer	97	24	2	mmu-miR-30a-5p,mmu-miR-381-3p	0.000333151	0.00145808
Hedgehog signaling pathway	59	17	2	mmu-miR-30a-5p,mmu-miR-381-3p	0.000365179	0.00157776
Chagas disease	104	25	2	mmu-miR-30a-5p,mmu-miR-381-3p	0.000405937	0.00173165
Progesterone-mediated oocyte maturation	94	23	3	mmu-miR-122-3p,mmu-miR-30a-5p,mmu-miR-381-3p	0.000521707	0.00219769
Spinocerebellar ataxia	148	32	2	mmu-miR-30a-5p,mmu-miR-381-3p	0.000531208	0.00221009
Human immunodeficiency virus 1 infection	238	46	3	mmu-miR-122-3p,mmu-miR-30a-5p,mmu-miR-381-3p	0.000557656	0.00226935
Toxoplasmosis	112	26	2	mmu-miR-30a-5p,mmu-miR-381-3p	0.000558919	0.00226935
Apoptosis	137	30	3	mmu-miR-122-3p,mmu-miR-30a-5p,mmu-miR-381-3p	0.000627227	0.00251637
Bladder cancer	41	13	2	mmu-miR-30a-5p,mmu-miR-381-3p	0.000649629	0.00257559
Autophagy - animal	144	31	3	mmu-miR-122-3p,mmu-miR-30a-5p,mmu-miR-381-3p	0.000696767	0.00273035
Lysine degradation	63	17	2	mmu-miR-30a-5p,mmu-miR-381-3p	0.000840004	0.00325381
Dopaminergic synapse	140	30	2	mmu-miR-30a-5p,mmu-miR-381-3p	0.000913533	0.00349842
Longevity regulating pathway	92	22	3	mmu-miR-122-3p,mmu-miR-30a-5p,mmu-miR-381-3p	0.000952659	0.00360726
Glucagon signaling pathway	105	24	3	mmu-miR-122-3p,mmu-miR-30a-5p,mmu-miR-381-3p	0.00113226	0.00423969
Chemokine signaling pathway	193	38	3	mmu-miR-122-3p,mmu-miR-30a-5p,mmu-miR-381-3p	0.00114533	0.00424151
Notch signaling pathway	54	15	2	mmu-miR-30a-5p,mmu-miR-381-3p	0.00120991	0.00443196
Mitophagy - animal	66	17	3	mmu-miR-122-3p,mmu-miR-30a-5p,mmu-miR-381-3p	0.00147675	0.00535122
Long-term depression	61	16	2	mmu-miR-30a-5p,mmu-miR-381-3p	0.00164009	0.00587991
Adrenergic signaling in cardiomyocytes	158	32	2	mmu-miR-30a-5p,mmu-miR-381-3p	0.00169368	0.00600811
Fc epsilon RI signaling pathway	67	17	2	mmu-miR-30a-5p,mmu-miR-381-3p	0.00176381	0.0061917
Tuberculosis	181	35	3	mmu-miR-122-3p,mmu-miR-30a-5p,mmu-miR-381-3p	0.00242308	0.00841833
Renin secretion	75	18	3	mmu-miR-122-3p,mmu-miR-30a-5p,mmu-miR-381-3p	0.0025644	0.0088184
Alzheimer disease	376	63	3	mmu-miR-122-3p,mmu-miR-30a-5p,mmu-miR-381-3p	0.00290768	0.00989786
Oxytocin signaling pathway	158	31	3	mmu-miR-122-3p,mmu-miR-30a-5p,mmu-miR-381-3p	0.00331621	0.0111756
Adherens junction	71	17	2	mmu-miR-30a-5p,mmu-miR-381-3p	0.00342318	0.0114219
Pathways of neurodegeneration - multiple diseases	480	77	3	mmu-miR-122-3p,mmu-miR-30a-5p,mmu-miR-381-3p	0.00351678	0.0116192
Cholinergic synapse	114	24	2	mmu-miR-30a-5p,mmu-miR-381-3p	0.00363708	0.0119
VEGF signaling pathway	60	15	3	mmu-miR-122-3p,mmu-miR-30a-5p,mmu-miR-381-3p	0.00374957	0.01215
Type II diabetes mellitus	49	13	3	mmu-miR-30a-5p,mmu-miR-379-5p,mmu-miR-381-3p	0.00391167	0.0125546
Inositol phosphate metabolism	72	17	3	mmu-miR-122-3p,mmu-miR-30a-5p,mmu-miR-381-3p	0.00399591	0.012704
Fatty acid elongation	29	9	3	mmu-miR-122-3p,mmu-miR-30a-5p,mmu-miR-381-3p	0.00511917	0.016123
AMPK signaling pathway	130	26	3	mmu-miR-122-3p,mmu-miR-30a-5p,mmu-miR-381-3p	0.00524081	0.0163533
Relaxin signaling pathway	131	26	2	mmu-miR-30a-5p,mmu-miR-381-3p	0.00581906	0.0179911
Hepatitis C	164	31	2	mmu-miR-30a-5p,mmu-miR-381-3p	0.00589234	0.018052
Viral carcinogenesis	226	40	3	mmu-miR-122-3p,mmu-miR-30a-5p,mmu-miR-381-3p	0.00637134	0.0192356
Steroid biosynthesis	20	7	3	mmu-miR-122-3p,mmu-miR-30a-5p,mmu-miR-381-3p	0.00639284	0.0192356
Glutamatergic synapse	114	23	3	mmu-miR-122-3p,mmu-miR-30a-5p,mmu-miR-381-3p	0.00748167	0.0221118
C-type lectin receptor signaling pathway	114	23	3	mmu-miR-122-3p,mmu-miR-30a-5p,mmu-miR-381-3p	0.00748167	0.0221118
Fc gamma R-mediated phagocytosis	95	20	2	mmu-miR-30a-5p,mmu-miR-381-3p	0.00754556	0.0221118
RNA degradation	83	18	2	mmu-miR-30a-5p,mmu-miR-381-3p	0.00799692	0.0232324
Platelet activation	128	25	2	mmu-miR-30a-5p,mmu-miR-381-3p	0.00832563	0.0239807
Estrogen signaling pathway	135	26	2	mmu-miR-30a-5p,mmu-miR-381-3p	0.00868748	0.0248108
B cell receptor signaling pathway	78	17	3	mmu-miR-122-3p,mmu-miR-30a-5p,mmu-miR-381-3p	0.00930891	0.0263622
Aldosterone synthesis and secretion	104	21	2	mmu-miR-30a-5p,mmu-miR-381-3p	0.0102083	0.0286684
Apoptosis - multiple species	32	9	2	mmu-miR-30a-5p,mmu-miR-381-3p	0.010331	0.028773
Natural killer cell mediated cytotoxicity	120	23	3	mmu-miR-122-3p,mmu-miR-30a-5p,mmu-miR-381-3p	0.0138163	0.0381647
Inflammatory bowel disease	63	14	2	mmu-miR-30a-5p,mmu-miR-381-3p	0.014696	0.0402646
Longevity regulating pathway - multiple species	64	14	3	mmu-miR-122-3p,mmu-miR-30a-5p,mmu-miR-381-3p	0.0168125	0.045692
MSI-1436 F against CTL F Downregulated miRNAs
Term Name	Term Genes	Target Genes (n)	miRNAs (n)	miRNA Names	P-value	FDR
MicroRNAs in cancer	164	52	4	mmu-miR-19b-3p,mmu-miR-34a-5p,mmu-miR-5099,mmu-miR-671-5p	1.04847e-11	3.53333e-09
Thyroid hormone signaling pathway	122	40	4	mmu-miR-19b-3p,mmu-miR-34a-5p,mmu-miR-5099,mmu-miR-671-5p	8.60927e-10	1.45066e-07
AMPK signaling pathway	130	41	4	mmu-miR-19b-3p,mmu-miR-34a-5p,mmu-miR-5099,mmu-miR-671-5p	1.98026e-09	2.22449e-07
FoxO signaling pathway	136	41	4	mmu-miR-19b-3p,mmu-miR-34a-5p,mmu-miR-5099,mmu-miR-671-5p	8.74392e-09	7.36676e-07
Proteoglycans in cancer	207	54	4	mmu-miR-19b-3p,mmu-miR-34a-5p,mmu-miR-5099,mmu-miR-671-5p	1.24885e-08	8.41724e-07
Autophagy - animal	144	42	4	mmu-miR-19b-3p,mmu-miR-34a-5p,mmu-miR-5099,mmu-miR-671-5p	1.69574e-08	9.52443e-07
Pathways in cancer	555	110	4	mmu-miR-19b-3p,mmu-miR-34a-5p,mmu-miR-5099,mmu-miR-671-5p	2.33004e-08	1.12175e-06
Endocytosis	267	63	4	mmu-miR-19b-3p,mmu-miR-34a-5p,mmu-miR-5099,mmu-miR-671-5p	4.99138e-08	2.10262e-06
Endocrine resistance	95	31	4	mmu-miR-19b-3p,mmu-miR-34a-5p,mmu-miR-5099,mmu-miR-671-5p	7.74454e-08	2.8999e-06
Focal adhesion	205	51	4	mmu-miR-19b-3p,mmu-miR-34a-5p,mmu-miR-5099,mmu-miR-671-5p	1.65874e-07	5.08178e-06
Non-small cell lung cancer	74	26	4	mmu-miR-19b-3p,mmu-miR-34a-5p,mmu-miR-5099,mmu-miR-671-5p	1.64909e-07	5.08178e-06
HIF-1 signaling pathway	116	34	4	mmu-miR-19b-3p,mmu-miR-34a-5p,mmu-miR-5099,mmu-miR-671-5p	3.43616e-07	9.6499e-06
Endometrial cancer	59	22	4	mmu-miR-19b-3p,mmu-miR-34a-5p,mmu-miR-5099,mmu-miR-671-5p	4.50604e-07	1.1681e-05
MAPK signaling pathway	302	66	4	mmu-miR-19b-3p,mmu-miR-34a-5p,mmu-miR-5099,mmu-miR-671-5p	5.0976e-07	1.22707e-05
Renal cell carcinoma	69	24	3	mmu-miR-19b-3p,mmu-miR-34a-5p,mmu-miR-671-5p	6.08648e-07	1.36743e-05
Growth hormone synthesis, secretion and action	118	33	4	mmu-miR-19b-3p,mmu-miR-34a-5p,mmu-miR-5099,mmu-miR-671-5p	1.64749e-06	3.08447e-05
Chronic myeloid leukemia	77	25	3	mmu-miR-19b-3p,mmu-miR-34a-5p,mmu-miR-671-5p	1.55377e-06	3.08447e-05
Ubiquitin mediated proteolysis	145	38	3	mmu-miR-19b-3p,mmu-miR-34a-5p,mmu-miR-671-5p	1.611e-06	3.08447e-05
Rap1 signaling pathway	217	50	4	mmu-miR-19b-3p,mmu-miR-34a-5p,mmu-miR-5099,mmu-miR-671-5p	2.5593e-06	4.31242e-05
Salmonella infection	253	56	3	mmu-miR-19b-3p,mmu-miR-34a-5p,mmu-miR-671-5p	2.4823e-06	4.31242e-05
Tight junction	166	41	4	mmu-miR-19b-3p,mmu-miR-34a-5p,mmu-miR-5099,mmu-miR-671-5p	3.2859e-06	5.0334e-05
Hepatitis B	166	41	3	mmu-miR-19b-3p,mmu-miR-34a-5p,mmu-miR-671-5p	3.2859e-06	5.0334e-05
Glioma	76	24	4	mmu-miR-19b-3p,mmu-miR-34a-5p,mmu-miR-5099,mmu-miR-671-5p	4.34946e-06	6.37291e-05
Longevity regulating pathway	92	27	4	mmu-miR-19b-3p,mmu-miR-34a-5p,mmu-miR-5099,mmu-miR-671-5p	5.34638e-06	7.50721e-05
Prostate cancer	103	29	4	mmu-miR-19b-3p,mmu-miR-34a-5p,mmu-miR-5099,mmu-miR-671-5p	6.02346e-06	8.01386e-05
Yersinia infection	136	35	3	mmu-miR-19b-3p,mmu-miR-34a-5p,mmu-miR-671-5p	6.4206e-06	8.01386e-05
C-type lectin receptor signaling pathway	114	31	3	mmu-miR-19b-3p,mmu-miR-34a-5p,mmu-miR-671-5p	6.40604e-06	8.01386e-05
Parathyroid hormone synthesis, secretion and action	111	30	4	mmu-miR-19b-3p,mmu-miR-34a-5p,mmu-miR-5099,mmu-miR-671-5p	1.0279e-05	0.000123715
mTOR signaling pathway	163	39	3	mmu-miR-19b-3p,mmu-miR-34a-5p,mmu-miR-671-5p	1.27325e-05	0.000147961
Sphingolipid signaling pathway	129	33	3	mmu-miR-19b-3p,mmu-miR-34a-5p,mmu-miR-671-5p	1.34377e-05	0.000150951
Adherens junction	71	22	4	mmu-miR-19b-3p,mmu-miR-34a-5p,mmu-miR-5099,mmu-miR-671-5p	1.52113e-05	0.000160194
Mitophagy - animal	66	21	3	mmu-miR-19b-3p,mmu-miR-34a-5p,mmu-miR-671-5p	1.50282e-05	0.000160194
ErbB signaling pathway	87	25	4	mmu-miR-19b-3p,mmu-miR-34a-5p,mmu-miR-5099,mmu-miR-671-5p	1.77366e-05	0.000181128
Regulation of actin cytoskeleton	222	48	4	mmu-miR-19b-3p,mmu-miR-34a-5p,mmu-miR-5099,mmu-miR-671-5p	2.48279e-05	0.000246089
Platelet activation	128	32	4	mmu-miR-19b-3p,mmu-miR-34a-5p,mmu-miR-5099,mmu-miR-671-5p	2.97942e-05	0.000286876
Colorectal cancer	90	25	4	mmu-miR-19b-3p,mmu-miR-34a-5p,mmu-miR-5099,mmu-miR-671-5p	3.34844e-05	0.000313452
Axon guidance	182	41	4	mmu-miR-19b-3p,mmu-miR-34a-5p,mmu-miR-5099,mmu-miR-671-5p	3.55601e-05	0.000323885
Human T-cell leukemia virus 1 infection	244	51	4	mmu-miR-19b-3p,mmu-miR-34a-5p,mmu-miR-5099,mmu-miR-671-5p	3.66357e-05	0.000324901
GnRH signaling pathway	91	25	4	mmu-miR-19b-3p,mmu-miR-34a-5p,mmu-miR-5099,mmu-miR-671-5p	4.10328e-05	0.000354566
Protein processing in endoplasmic reticulum	172	39	4	mmu-miR-19b-3p,mmu-miR-34a-5p,mmu-miR-5099,mmu-miR-671-5p	4.70157e-05	0.000386446
Small cell lung cancer	97	26	3	mmu-miR-19b-3p,mmu-miR-34a-5p,mmu-miR-671-5p	4.60524e-05	0.000386446
PI3K-Akt signaling pathway	364	69	4	mmu-miR-19b-3p,mmu-miR-34a-5p,mmu-miR-5099,mmu-miR-671-5p	5.00188e-05	0.000401342
Insulin signaling pathway	143	34	4	mmu-miR-19b-3p,mmu-miR-34a-5p,mmu-miR-5099,mmu-miR-671-5p	5.17807e-05	0.000405816
Human cytomegalovirus infection	253	51	4	mmu-miR-19b-3p,mmu-miR-34a-5p,mmu-miR-5099,mmu-miR-671-5p	9.84332e-05	0.000753909
AGE-RAGE signaling pathway in diabetic complications	103	26	3	mmu-miR-19b-3p,mmu-miR-34a-5p,mmu-miR-671-5p	0.000136885	0.00102512
EGFR tyrosine kinase inhibitor resistance	82	22	4	mmu-miR-19b-3p,mmu-miR-34a-5p,mmu-miR-5099,mmu-miR-671-5p	0.000170902	0.00125204
Glucagon signaling pathway	105	26	4	mmu-miR-19b-3p,mmu-miR-34a-5p,mmu-miR-5099,mmu-miR-671-5p	0.000191667	0.0013743
Pancreatic cancer	78	21	4	mmu-miR-19b-3p,mmu-miR-34a-5p,mmu-miR-5099,mmu-miR-671-5p	0.000226246	0.00158843
Fc gamma R-mediated phagocytosis	95	24	4	mmu-miR-19b-3p,mmu-miR-34a-5p,mmu-miR-5099,mmu-miR-671-5p	0.000241242	0.00165916
PD-L1 expression and PD-1 checkpoint pathway in cancer	91	23	4	mmu-miR-19b-3p,mmu-miR-34a-5p,mmu-miR-5099,mmu-miR-671-5p	0.000320447	0.00215981
Long-term potentiation	70	19	4	mmu-miR-19b-3p,mmu-miR-34a-5p,mmu-miR-5099,mmu-miR-671-5p	0.000396682	0.00262121
Ras signaling pathway	235	46	4	mmu-miR-19b-3p,mmu-miR-34a-5p,mmu-miR-5099,mmu-miR-671-5p	0.000426079	0.00276132
Prolactin signaling pathway	76	20	3	mmu-miR-19b-3p,mmu-miR-34a-5p,mmu-miR-671-5p	0.000439123	0.00279216
T cell receptor signaling pathway	106	25	3	mmu-miR-19b-3p,mmu-miR-34a-5p,mmu-miR-671-5p	0.000559455	0.00349141
Hepatocellular carcinoma	181	37	4	mmu-miR-19b-3p,mmu-miR-34a-5p,mmu-miR-5099,mmu-miR-671-5p	0.000651606	0.00394922
TNF signaling pathway	119	27	3	mmu-miR-19b-3p,mmu-miR-34a-5p,mmu-miR-671-5p	0.00065625	0.00394922
JAK-STAT signaling pathway	170	35	4	mmu-miR-19b-3p,mmu-miR-34a-5p,mmu-miR-5099,mmu-miR-671-5p	0.000788022	0.00465901
Wnt signaling pathway	164	34	4	mmu-miR-19b-3p,mmu-miR-34a-5p,mmu-miR-5099,mmu-miR-671-5p	0.000818317	0.00467411
Hepatitis C	164	34	4	mmu-miR-19b-3p,mmu-miR-34a-5p,mmu-miR-5099,mmu-miR-671-5p	0.000818317	0.00467411
Cushing syndrome	165	34	4	mmu-miR-19b-3p,mmu-miR-34a-5p,mmu-miR-5099,mmu-miR-671-5p	0.000915735	0.00514338
Osteoclast differentiation	128	28	3	mmu-miR-19b-3p,mmu-miR-34a-5p,mmu-miR-671-5p	0.000969005	0.00535335
Gap junction	87	21	4	mmu-miR-19b-3p,mmu-miR-34a-5p,mmu-miR-5099,mmu-miR-671-5p	0.00109731	0.00581097
Neurotrophin signaling pathway	123	27	3	mmu-miR-19b-3p,mmu-miR-34a-5p,mmu-miR-671-5p	0.00112081	0.00581097
Human papillomavirus infection	361	63	4	mmu-miR-19b-3p,mmu-miR-34a-5p,mmu-miR-5099,mmu-miR-671-5p	0.00107477	0.00581097
Central carbon metabolism in cancer	70	18	4	mmu-miR-19b-3p,mmu-miR-34a-5p,mmu-miR-5099,mmu-miR-671-5p	0.0011199	0.00581097
Chemokine signaling pathway	193	38	4	mmu-miR-19b-3p,mmu-miR-34a-5p,mmu-miR-5099,mmu-miR-671-5p	0.00116601	0.00593892
Signaling pathways regulating pluripotency of stem cells	142	30	3	mmu-miR-19b-3p,mmu-miR-34a-5p,mmu-miR-671-5p	0.00118073	0.00593892
Transcriptional misregulation in cancer	214	41	4	mmu-miR-19b-3p,mmu-miR-34a-5p,mmu-miR-5099,mmu-miR-671-5p	0.00132571	0.00652743
Adipocytokine signaling pathway	71	18	4	mmu-miR-19b-3p,mmu-miR-34a-5p,mmu-miR-5099,mmu-miR-671-5p	0.00133648	0.00652743
Apelin signaling pathway	137	29	4	mmu-miR-19b-3p,mmu-miR-34a-5p,mmu-miR-5099,mmu-miR-671-5p	0.00137063	0.00659862
Relaxin signaling pathway	131	28	4	mmu-miR-19b-3p,mmu-miR-34a-5p,mmu-miR-5099,mmu-miR-671-5p	0.00140992	0.00667462
Cellular senescence	182	36	3	mmu-miR-19b-3p,mmu-miR-34a-5p,mmu-miR-671-5p	0.00142603	0.00667462
Phospholipase D signaling pathway	151	31	4	mmu-miR-19b-3p,mmu-miR-34a-5p,mmu-miR-5099,mmu-miR-671-5p	0.00160813	0.00742384
Long-term depression	61	16	3	mmu-miR-19b-3p,mmu-miR-34a-5p,mmu-miR-671-5p	0.00165681	0.00754521
Choline metabolism in cancer	102	23	4	mmu-miR-19b-3p,mmu-miR-34a-5p,mmu-miR-5099,mmu-miR-671-5p	0.00174571	0.00784406
Melanoma	73	18	4	mmu-miR-19b-3p,mmu-miR-34a-5p,mmu-miR-5099,mmu-miR-671-5p	0.00187739	0.00832474
Melanogenesis	103	23	4	mmu-miR-19b-3p,mmu-miR-34a-5p,mmu-miR-5099,mmu-miR-671-5p	0.00200019	0.00875406
cAMP signaling pathway	219	41	4	mmu-miR-19b-3p,mmu-miR-34a-5p,mmu-miR-5099,mmu-miR-671-5p	0.00208756	0.00901934
Estrogen signaling pathway	135	28	4	mmu-miR-19b-3p,mmu-miR-34a-5p,mmu-miR-5099,mmu-miR-671-5p	0.00226015	0.00957839
Bladder cancer	41	12	4	mmu-miR-19b-3p,mmu-miR-34a-5p,mmu-miR-5099,mmu-miR-671-5p	0.0022738	0.00957839
Lysine degradation	63	16	3	mmu-miR-19b-3p,mmu-miR-34a-5p,mmu-miR-671-5p	0.00237969	0.00990071
Longevity regulating pathway - multiple species	64	16	4	mmu-miR-19b-3p,mmu-miR-34a-5p,mmu-miR-5099,mmu-miR-671-5p	0.00282945	0.0116284
Breast cancer	150	30	4	mmu-miR-19b-3p,mmu-miR-34a-5p,mmu-miR-5099,mmu-miR-671-5p	0.00288186	0.0117011
Thyroid cancer	37	11	3	mmu-miR-19b-3p,mmu-miR-34a-5p,mmu-miR-671-5p	0.00299397	0.0120115
Hedgehog signaling pathway	59	15	3	mmu-miR-19b-3p,mmu-miR-34a-5p,mmu-miR-5099	0.00318095	0.0126115
Adrenergic signaling in cardiomyocytes	158	31	4	mmu-miR-19b-3p,mmu-miR-34a-5p,mmu-miR-5099,mmu-miR-671-5p	0.00336509	0.0130349
Oxytocin signaling pathway	158	31	4	mmu-miR-19b-3p,mmu-miR-34a-5p,mmu-miR-5099,mmu-miR-671-5p	0.00336509	0.0130349
Cholinergic synapse	114	24	4	mmu-miR-19b-3p,mmu-miR-34a-5p,mmu-miR-5099,mmu-miR-671-5p	0.00368253	0.0140584
Kaposi sarcoma-associated herpesvirus infection	219	40	3	mmu-miR-19b-3p,mmu-miR-34a-5p,mmu-miR-671-5p	0.00371277	0.0140584
Dopaminergic synapse	140	28	4	mmu-miR-19b-3p,mmu-miR-34a-5p,mmu-miR-5099,mmu-miR-671-5p	0.00390857	0.0146354
Acute myeloid leukemia	72	17	3	mmu-miR-19b-3p,mmu-miR-34a-5p,mmu-miR-671-5p	0.00403581	0.0149458
Insulin resistance	115	24	4	mmu-miR-19b-3p,mmu-miR-34a-5p,mmu-miR-5099,mmu-miR-671-5p	0.00414195	0.0151722
Fc epsilon RI signaling pathway	67	16	3	mmu-miR-19b-3p,mmu-miR-34a-5p,mmu-miR-671-5p	0.00461806	0.0167342
Oocyte meiosis	123	25	4	mmu-miR-19b-3p,mmu-miR-34a-5p,mmu-miR-5099,mmu-miR-671-5p	0.00498983	0.0175164
Propanoate metabolism	34	10	3	mmu-miR-19b-3p,mmu-miR-34a-5p,mmu-miR-671-5p	0.00498899	0.0175164
Aldosterone synthesis and secretion	104	22	4	mmu-miR-19b-3p,mmu-miR-34a-5p,mmu-miR-5099,mmu-miR-671-5p	0.004985	0.0175164
Human immunodeficiency virus 1 infection	238	42	4	mmu-miR-19b-3p,mmu-miR-34a-5p,mmu-miR-5099,mmu-miR-671-5p	0.00564973	0.0194282
Apoptosis	137	27	3	mmu-miR-19b-3p,mmu-miR-34a-5p,mmu-miR-671-5p	0.00560134	0.0194282
Leukocyte transendothelial migration	118	24	3	mmu-miR-19b-3p,mmu-miR-34a-5p,mmu-miR-671-5p	0.00581676	0.0198005
Regulation of lipolysis in adipocytes	57	14	3	mmu-miR-19b-3p,mmu-miR-34a-5p,mmu-miR-5099	0.00599967	0.0202189
Cell cycle	125	25	3	mmu-miR-19b-3p,mmu-miR-34a-5p,mmu-miR-671-5p	0.00618835	0.0206483
Progesterone-mediated oocyte maturation	94	20	4	mmu-miR-19b-3p,mmu-miR-34a-5p,mmu-miR-5099,mmu-miR-671-5p	0.00675511	0.0223183
Hippo signaling pathway	160	30	3	mmu-miR-19b-3p,mmu-miR-34a-5p,mmu-miR-671-5p	0.00761006	0.0248989
RNA degradation	83	18	3	mmu-miR-19b-3p,mmu-miR-34a-5p,mmu-miR-671-5p	0.00807514	0.0261666
Glyoxylate and dicarboxylate metabolism	31	9	3	mmu-miR-19b-3p,mmu-miR-5099,mmu-miR-671-5p	0.00833243	0.0267431
p53 signaling pathway	72	16	3	mmu-miR-19b-3p,mmu-miR-34a-5p,mmu-miR-671-5p	0.00956544	0.0301267
Cortisol synthesis and secretion	72	16	4	mmu-miR-19b-3p,mmu-miR-34a-5p,mmu-miR-5099,mmu-miR-671-5p	0.00956544	0.0301267
Chagas disease	104	21	3	mmu-miR-19b-3p,mmu-miR-34a-5p,mmu-miR-671-5p	0.0103157	0.0321887
Toxoplasmosis	112	22	3	mmu-miR-19b-3p,mmu-miR-34a-5p,mmu-miR-671-5p	0.0121162	0.0374601
Glycerophospholipid metabolism	100	20	2	mmu-miR-19b-3p,mmu-miR-34a-5p	0.013433	0.040783
Phosphatidylinositol signaling system	100	20	3	mmu-miR-19b-3p,mmu-miR-34a-5p,mmu-miR-671-5p	0.013433	0.040783
Hippo signaling pathway - multiple species	28	8	2	mmu-miR-19b-3p,mmu-miR-671-5p	0.0139545	0.041988
Gastric acid secretion	76	16	3	mmu-miR-19b-3p,mmu-miR-34a-5p,mmu-miR-5099	0.0159792	0.0476548
Fluid shear stress and atherosclerosis	149	27	3	mmu-miR-19b-3p,mmu-miR-34a-5p,mmu-miR-671-5p	0.0169057	0.0499757
MSI-1436 F against MF F Upregulated miRNAs
Term Name	Term Genes	Target Genes (n)	miRNAs (n)	miRNA Names	P-value	FDR
Axon guidance	182	42	1	mmu-miR-30a-5p	3.06664e-13	1.03346e-10
MicroRNAs in cancer	164	39	1	mmu-miR-30a-5p	8.04527e-13	1.35563e-10
T cell receptor signaling pathway	106	22	1	mmu-miR-30a-5p	1.07241e-06	0.000120468
Signaling pathways regulating pluripotency of stem cells	142	26	2	mmu-miR-30a-5p,mmu-miR-379-5p	1.46789e-06	0.00012367
Growth hormone synthesis, secretion and action	118	23	1	mmu-miR-30a-5p	1.94338e-06	0.000125621
Cellular senescence	182	30	1	mmu-miR-30a-5p	2.31734e-06	0.000125621
ErbB signaling pathway	87	19	1	mmu-miR-30a-5p	2.60933e-06	0.000125621
Pathways in cancer	555	64	1	mmu-miR-30a-5p	5.08224e-06	0.000162091
Neurotrophin signaling pathway	123	23	1	mmu-miR-30a-5p	4.08545e-06	0.000162091
HIF-1 signaling pathway	116	22	2	mmu-miR-30a-5p,mmu-miR-379-5p	5.19421e-06	0.000162091
PD-L1 expression and PD-1 checkpoint pathway in cancer	91	19	1	mmu-miR-30a-5p	5.2908e-06	0.000162091
Human T-cell leukemia virus 1 infection	244	35	1	mmu-miR-30a-5p	8.88642e-06	0.000249049
Prostate cancer	103	20	1	mmu-miR-30a-5p	9.60722e-06	0.000249049
MAPK signaling pathway	302	40	1	mmu-miR-30a-5p	1.45738e-05	0.000334124
Th1 and Th2 cell differentiation	89	18	1	mmu-miR-30a-5p	1.4872e-05	0.000334124
Colorectal cancer	90	18	1	mmu-miR-30a-5p	1.74766e-05	0.000343802
EGFR tyrosine kinase inhibitor resistance	82	17	1	mmu-miR-30a-5p	1.82011e-05	0.000343802
Non-small cell lung cancer	74	16	1	mmu-miR-30a-5p	1.83633e-05	0.000343802
Prolactin signaling pathway	76	16	1	mmu-miR-30a-5p	2.61475e-05	0.000444002
Osteoclast differentiation	128	22	1	mmu-miR-30a-5p	2.65677e-05	0.000444002
Hepatitis B	166	26	1	mmu-miR-30a-5p	2.76678e-05	0.000444002
Renal cell carcinoma	69	15	1	mmu-miR-30a-5p	3.12277e-05	0.000478352
Central carbon metabolism in cancer	70	15	2	mmu-miR-30a-5p,mmu-miR-379-5p	3.73826e-05	0.000547736
Gastric cancer	151	24	1	mmu-miR-30a-5p	4.39052e-05	0.000606393
Th17 cell differentiation	105	19	1	mmu-miR-30a-5p	4.49846e-05	0.000606393
p53 signaling pathway	72	15	1	mmu-miR-30a-5p	5.29671e-05	0.000686534
mTOR signaling pathway	163	25	1	mmu-miR-30a-5p	5.62634e-05	0.000702251
Sphingolipid signaling pathway	129	21	1	mmu-miR-30a-5p	9.16163e-05	0.00110267
Glioma	76	15	1	mmu-miR-30a-5p	0.000101949	0.00118472
JAK-STAT signaling pathway	170	25	1	mmu-miR-30a-5p	0.000113291	0.00127263
Regulation of actin cytoskeleton	222	30	1	mmu-miR-30a-5p	0.00011919	0.00129571
Endocrine resistance	95	17	1	mmu-miR-30a-5p	0.000129432	0.00136309
Cushing syndrome	165	24	1	mmu-miR-30a-5p	0.000183552	0.00180647
Rap1 signaling pathway	217	29	1	mmu-miR-30a-5p	0.000187616	0.00180647
Ubiquitin mediated proteolysis	145	22	1	mmu-miR-30a-5p	0.000182313	0.00180647
Melanoma	73	14	1	mmu-miR-30a-5p	0.00023717	0.00222017
TNF signaling pathway	119	19	1	mmu-miR-30a-5p	0.000253728	0.00231099
Breast cancer	150	22	1	mmu-miR-30a-5p	0.00029912	0.00265272
Hepatocellular carcinoma	181	25	1	mmu-miR-30a-5p	0.000308655	0.0026671
Fc epsilon RI signaling pathway	67	13	1	mmu-miR-30a-5p	0.000348889	0.00293939
Endometrial cancer	59	12	1	mmu-miR-30a-5p	0.000371594	0.00305432
cGMP-PKG signaling pathway	175	24	1	mmu-miR-30a-5p	0.000450161	0.00343722
Proteoglycans in cancer	207	27	1	mmu-miR-30a-5p	0.000458975	0.00343722
PI3K-Akt signaling pathway	364	41	1	mmu-miR-30a-5p	0.000445342	0.00343722
VEGF signaling pathway	60	12	1	mmu-miR-30a-5p	0.000437339	0.00343722
Insulin resistance	115	18	1	mmu-miR-30a-5p	0.000469594	0.00344029
FoxO signaling pathway	136	20	1	mmu-miR-30a-5p	0.000536502	0.0037439
Long-term potentiation	70	13	1	mmu-miR-30a-5p	0.000544365	0.0037439
Circadian rhythm	30	8	1	mmu-miR-30a-5p	0.000530177	0.0037439
Natural killer cell mediated cytotoxicity	120	18	1	mmu-miR-30a-5p	0.000790486	0.00532788
Protein processing in endoplasmic reticulum	172	23	1	mmu-miR-30a-5p	0.000840164	0.00555167
Choline metabolism in cancer	102	16	1	mmu-miR-30a-5p	0.000931682	0.00603801
Insulin signaling pathway	143	20	2	mmu-miR-30a-5p,mmu-miR-379-5p	0.00102576	0.00652228
Oocyte meiosis	123	18	1	mmu-miR-30a-5p	0.00106166	0.00662558
Progesterone-mediated oocyte maturation	94	15	1	mmu-miR-30a-5p	0.00111312	0.0066299
Type II diabetes mellitus	49	10	2	mmu-miR-30a-5p,mmu-miR-379-5p	0.00110053	0.0066299
Bladder cancer	41	9	1	mmu-miR-30a-5p	0.00112138	0.0066299
Yersinia infection	136	19	1	mmu-miR-30a-5p	0.00137598	0.00799494
Gap junction	87	14	1	mmu-miR-30a-5p	0.00148366	0.00847444
Pancreatic cancer	78	13	1	mmu-miR-30a-5p	0.0015603	0.00876366
Human immunodeficiency virus 1 infection	238	28	1	mmu-miR-30a-5p	0.00184202	0.0101764
Focal adhesion	205	25	1	mmu-miR-30a-5p	0.00193744	0.0105309
Human cytomegalovirus infection	253	29	1	mmu-miR-30a-5p	0.00228763	0.012237
Thyroid hormone signaling pathway	122	17	1	mmu-miR-30a-5p	0.00248069	0.0130624
Longevity regulating pathway	92	14	1	mmu-miR-30a-5p	0.00255463	0.0132448
AGE-RAGE signaling pathway in diabetic complications	103	15	1	mmu-miR-30a-5p	0.00283183	0.0144595
Cholinergic synapse	114	16	1	mmu-miR-30a-5p	0.00305073	0.0150935
Ras signaling pathway	235	27	1	mmu-miR-30a-5p	0.00309035	0.0150935
C-type lectin receptor signaling pathway	114	16	1	mmu-miR-30a-5p	0.00305073	0.0150935
Oxytocin signaling pathway	158	20	1	mmu-miR-30a-5p	0.00344536	0.0165869
Viral carcinogenesis	226	26	1	mmu-miR-30a-5p	0.00359214	0.0168939
Apoptosis	137	18	1	mmu-miR-30a-5p	0.00360938	0.0168939
Aldosterone-regulated sodium reabsorption	40	8	1	mmu-miR-30a-5p	0.00389652	0.017988
B cell receptor signaling pathway	78	12	1	mmu-miR-30a-5p	0.00461412	0.021013
Wnt signaling pathway	164	20	1	mmu-miR-30a-5p	0.00527339	0.0236951
Parathyroid hormone synthesis, secretion and action	111	15	1	mmu-miR-30a-5p	0.00581232	0.0254384
Pathways of neurodegeneration - multiple diseases	480	46	1	mmu-miR-30a-5p	0.00577088	0.0254384
Long-term depression	61	10	1	mmu-miR-30a-5p	0.00594617	0.0256905
GnRH signaling pathway	91	13	1	mmu-miR-30a-5p	0.00621482	0.0265113
Acute myeloid leukemia	72	11	1	mmu-miR-30a-5p	0.0069108	0.0291117
Melanogenesis	103	14	1	mmu-miR-30a-5p	0.007193	0.0299265
Cell cycle	125	16	1	mmu-miR-30a-5p	0.0075671	0.0310989
Alzheimer disease	376	37	1	mmu-miR-30a-5p	0.00844485	0.033092
Salmonella infection	253	27	1	mmu-miR-30a-5p	0.00834705	0.033092
Platinum drug resistance	84	12	1	mmu-miR-30a-5p	0.00839818	0.033092
Steroid biosynthesis	20	5	1	mmu-miR-30a-5p	0.00815156	0.033092
Platelet activation	128	16	1	mmu-miR-30a-5p	0.00945377	0.0366198
Phospholipase D signaling pathway	151	18	1	mmu-miR-30a-5p	0.00992405	0.0380046
Chronic myeloid leukemia	77	11	1	mmu-miR-30a-5p	0.0113727	0.0430628
Prion disease	272	28	1	mmu-miR-30a-5p	0.0116796	0.0437335
Phosphatidylinositol signaling system	100	13	1	mmu-miR-30a-5p	0.0134672	0.0498731
MSI-1436 F against MF F Downregulated miRNAs
Term Name	Term Genes	Target Genes (n)	miRNAs (n)	miRNA Names	P-value	FDR
MicroRNAs in cancer	164	54	3	mmu-miR-26b-5p,mmu-miR-34a-5p,mmu-miR-5099	7.06305e-16	2.38025e-13
Autophagy - animal	144	43	4	mmu-miR-126a-5p,mmu-miR-26b-5p,mmu-miR-34a-5p,mmu-miR-5099	2.70113e-11	4.5514e-09
FoxO signaling pathway	136	38	3	mmu-miR-26b-5p,mmu-miR-34a-5p,mmu-miR-5099	3.18046e-09	2.72464e-07
Prostate cancer	103	32	3	mmu-miR-26b-5p,mmu-miR-34a-5p,mmu-miR-5099	3.23399e-09	2.72464e-07
Pathways in cancer	555	97	4	mmu-miR-126a-5p,mmu-miR-26b-5p,mmu-miR-34a-5p,mmu-miR-5099	2.7072e-08	1.45252e-06
Proteoglycans in cancer	207	48	4	mmu-miR-126a-5p,mmu-miR-26b-5p,mmu-miR-34a-5p,mmu-miR-5099	2.32348e-08	1.45252e-06
Colorectal cancer	90	28	3	mmu-miR-26b-5p,mmu-miR-34a-5p,mmu-miR-5099	3.0171e-08	1.45252e-06
Hepatitis B	166	41	3	mmu-miR-126a-5p,mmu-miR-26b-5p,mmu-miR-34a-5p	3.826e-08	1.6117e-06
Protein processing in endoplasmic reticulum	172	41	4	mmu-miR-126a-5p,mmu-miR-26b-5p,mmu-miR-34a-5p,mmu-miR-5099	1.10799e-07	4.14881e-06
Signaling pathways regulating pluripotency of stem cells	142	36	3	mmu-miR-126a-5p,mmu-miR-26b-5p,mmu-miR-34a-5p	1.28424e-07	4.32788e-06
Regulation of actin cytoskeleton	222	47	4	mmu-miR-126a-5p,mmu-miR-26b-5p,mmu-miR-34a-5p,mmu-miR-5099	5.90331e-07	1.75595e-05
Human T-cell leukemia virus 1 infection	244	50	4	mmu-miR-126a-5p,mmu-miR-26b-5p,mmu-miR-34a-5p,mmu-miR-5099	7.29477e-07	1.75595e-05
Ubiquitin mediated proteolysis	145	35	3	mmu-miR-126a-5p,mmu-miR-26b-5p,mmu-miR-34a-5p	6.86021e-07	1.75595e-05
Small cell lung cancer	97	27	2	mmu-miR-26b-5p,mmu-miR-34a-5p	6.62869e-07	1.75595e-05
Chronic myeloid leukemia	77	23	3	mmu-miR-126a-5p,mmu-miR-26b-5p,mmu-miR-34a-5p	1.15446e-06	2.59368e-05
Cell cycle	125	31	2	mmu-miR-26b-5p,mmu-miR-34a-5p	1.5964e-06	3.16463e-05
Endocrine resistance	95	26	3	mmu-miR-26b-5p,mmu-miR-34a-5p,mmu-miR-5099	1.51711e-06	3.16463e-05
Viral carcinogenesis	226	46	4	mmu-miR-126a-5p,mmu-miR-26b-5p,mmu-miR-34a-5p,mmu-miR-5099	2.46908e-06	4.62267e-05
Endometrial cancer	59	19	3	mmu-miR-26b-5p,mmu-miR-34a-5p,mmu-miR-5099	2.82609e-06	4.77574e-05
Thyroid hormone signaling pathway	122	30	3	mmu-miR-26b-5p,mmu-miR-34a-5p,mmu-miR-5099	2.83427e-06	4.77574e-05
Axon guidance	182	39	3	mmu-miR-26b-5p,mmu-miR-34a-5p,mmu-miR-5099	3.95614e-06	6.34866e-05
Human papillomavirus infection	361	64	4	mmu-miR-126a-5p,mmu-miR-26b-5p,mmu-miR-34a-5p,mmu-miR-5099	4.43712e-06	6.57464e-05
mTOR signaling pathway	163	36	3	mmu-miR-126a-5p,mmu-miR-26b-5p,mmu-miR-34a-5p	4.48714e-06	6.57464e-05
p53 signaling pathway	72	21	2	mmu-miR-26b-5p,mmu-miR-34a-5p	5.11754e-06	6.89844e-05
Salmonella infection	253	49	3	mmu-miR-126a-5p,mmu-miR-26b-5p,mmu-miR-34a-5p	5.1156e-06	6.89844e-05
Non-small cell lung cancer	74	21	4	mmu-miR-126a-5p,mmu-miR-26b-5p,mmu-miR-34a-5p,mmu-miR-5099	8.23941e-06	0.000106795
Cellular senescence	182	38	3	mmu-miR-126a-5p,mmu-miR-26b-5p,mmu-miR-34a-5p	9.97122e-06	0.000124456
PI3K-Akt signaling pathway	364	63	3	mmu-miR-26b-5p,mmu-miR-34a-5p,mmu-miR-5099	1.1738e-05	0.000141275
Measles	147	32	3	mmu-miR-126a-5p,mmu-miR-26b-5p,mmu-miR-34a-5p	2.0612e-05	0.000224072
Pancreatic cancer	78	21	3	mmu-miR-26b-5p,mmu-miR-34a-5p,mmu-miR-5099	2.00812e-05	0.000224072
Platinum drug resistance	84	22	2	mmu-miR-26b-5p,mmu-miR-34a-5p	2.06107e-05	0.000224072
Melanoma	73	20	3	mmu-miR-26b-5p,mmu-miR-34a-5p,mmu-miR-5099	2.38461e-05	0.000251129
JAK-STAT signaling pathway	170	35	4	mmu-miR-126a-5p,mmu-miR-26b-5p,mmu-miR-34a-5p,mmu-miR-5099	3.0358e-05	0.000305623
AMPK signaling pathway	130	29	4	mmu-miR-126a-5p,mmu-miR-26b-5p,mmu-miR-34a-5p,mmu-miR-5099	3.08343e-05	0.000305623
Hepatitis C	164	34	4	mmu-miR-126a-5p,mmu-miR-26b-5p,mmu-miR-34a-5p,mmu-miR-5099	3.38147e-05	0.000325587
Transcriptional misregulation in cancer	214	41	4	mmu-miR-126a-5p,mmu-miR-26b-5p,mmu-miR-34a-5p,mmu-miR-5099	3.90513e-05	0.000365563
Glioma	76	20	3	mmu-miR-26b-5p,mmu-miR-34a-5p,mmu-miR-5099	4.507e-05	0.000410503
HIF-1 signaling pathway	116	26	3	mmu-miR-26b-5p,mmu-miR-34a-5p,mmu-miR-5099	7.19524e-05	0.000621742
AGE-RAGE signaling pathway in diabetic complications	103	24	3	mmu-miR-126a-5p,mmu-miR-26b-5p,mmu-miR-34a-5p	7.0393e-05	0.000621742
PD-L1 expression and PD-1 checkpoint pathway in cancer	91	22	4	mmu-miR-126a-5p,mmu-miR-26b-5p,mmu-miR-34a-5p,mmu-miR-5099	7.77079e-05	0.000654689
Longevity regulating pathway	92	22	4	mmu-miR-126a-5p,mmu-miR-26b-5p,mmu-miR-34a-5p,mmu-miR-5099	9.25793e-05	0.000760957
Endocytosis	267	47	4	mmu-miR-126a-5p,mmu-miR-26b-5p,mmu-miR-34a-5p,mmu-miR-5099	9.97672e-05	0.000800513
ErbB signaling pathway	87	21	4	mmu-miR-126a-5p,mmu-miR-26b-5p,mmu-miR-34a-5p,mmu-miR-5099	0.000115077	0.000901879
Lysine degradation	63	17	2	mmu-miR-26b-5p,mmu-miR-34a-5p	0.000118304	0.000906101
Renal cell carcinoma	69	18	2	mmu-miR-26b-5p,mmu-miR-34a-5p	0.000121147	0.00090726
C-type lectin receptor signaling pathway	114	25	2	mmu-miR-26b-5p,mmu-miR-34a-5p	0.000142827	0.0010241
EGFR tyrosine kinase inhibitor resistance	82	20	3	mmu-miR-26b-5p,mmu-miR-34a-5p,mmu-miR-5099	0.000142707	0.0010241
Epstein-Barr virus infection	227	41	3	mmu-miR-126a-5p,mmu-miR-26b-5p,mmu-miR-34a-5p	0.000154375	0.00108384
Th1 and Th2 cell differentiation	89	21	3	mmu-miR-126a-5p,mmu-miR-26b-5p,mmu-miR-34a-5p	0.000162629	0.00111849
Oocyte meiosis	123	26	4	mmu-miR-126a-5p,mmu-miR-26b-5p,mmu-miR-34a-5p,mmu-miR-5099	0.000199467	0.00134441
Apoptosis	137	28	2	mmu-miR-26b-5p,mmu-miR-34a-5p	0.000210532	0.00139116
Human cytomegalovirus infection	253	44	4	mmu-miR-126a-5p,mmu-miR-26b-5p,mmu-miR-34a-5p,mmu-miR-5099	0.000218639	0.00139622
Mitophagy - animal	66	17	2	mmu-miR-26b-5p,mmu-miR-34a-5p	0.000219584	0.00139622
Kaposi sarcoma-associated herpesvirus infection	219	39	3	mmu-miR-126a-5p,mmu-miR-26b-5p,mmu-miR-34a-5p	0.000299678	0.00187021
T cell receptor signaling pathway	106	23	2	mmu-miR-26b-5p,mmu-miR-34a-5p	0.000306792	0.0018798
Breast cancer	150	29	3	mmu-miR-26b-5p,mmu-miR-34a-5p,mmu-miR-5099	0.000439024	0.00264198
Hepatocellular carcinoma	181	33	3	mmu-miR-26b-5p,mmu-miR-34a-5p,mmu-miR-5099	0.000555391	0.00328363
Focal adhesion	205	36	3	mmu-miR-26b-5p,mmu-miR-34a-5p,mmu-miR-5099	0.000661595	0.00384409
TNF signaling pathway	119	24	3	mmu-miR-126a-5p,mmu-miR-26b-5p,mmu-miR-34a-5p	0.00071224	0.00406822
Thyroid cancer	37	11	2	mmu-miR-26b-5p,mmu-miR-34a-5p	0.000769728	0.00432331
Sphingolipid signaling pathway	129	25	2	mmu-miR-26b-5p,mmu-miR-34a-5p	0.00102478	0.00550053
Insulin resistance	115	23	4	mmu-miR-126a-5p,mmu-miR-26b-5p,mmu-miR-34a-5p,mmu-miR-5099	0.00102829	0.00550053
Yersinia infection	136	26	2	mmu-miR-26b-5p,mmu-miR-34a-5p	0.00101279	0.00550053
Gastric cancer	151	28	3	mmu-miR-26b-5p,mmu-miR-34a-5p,mmu-miR-5099	0.00108334	0.00570448
Neurotrophin signaling pathway	123	24	2	mmu-miR-26b-5p,mmu-miR-34a-5p	0.00116068	0.00601766
Prolactin signaling pathway	76	17	3	mmu-miR-126a-5p,mmu-miR-26b-5p,mmu-miR-34a-5p	0.00126727	0.00647077
Growth hormone synthesis, secretion and action	118	23	4	mmu-miR-126a-5p,mmu-miR-26b-5p,mmu-miR-34a-5p,mmu-miR-5099	0.00147882	0.0073476
Parathyroid hormone synthesis, secretion and action	111	22	4	mmu-miR-126a-5p,mmu-miR-26b-5p,mmu-miR-34a-5p,mmu-miR-5099	0.0014826	0.0073476
Adipocytokine signaling pathway	71	16	4	mmu-miR-126a-5p,mmu-miR-26b-5p,mmu-miR-34a-5p,mmu-miR-5099	0.00160419	0.00772301
N-Glycan biosynthesis	52	13	4	mmu-miR-126a-5p,mmu-miR-26b-5p,mmu-miR-34a-5p,mmu-miR-5099	0.00159328	0.00772301
B cell receptor signaling pathway	78	17	2	mmu-miR-26b-5p,mmu-miR-34a-5p	0.0017146	0.00813829
Acute myeloid leukemia	72	16	3	mmu-miR-126a-5p,mmu-miR-26b-5p,mmu-miR-34a-5p	0.00187346	0.00876883
Choline metabolism in cancer	102	20	4	mmu-miR-126a-5p,mmu-miR-26b-5p,mmu-miR-34a-5p,mmu-miR-5099	0.00272419	0.0125761
Cushing syndrome	165	28	3	mmu-miR-26b-5p,mmu-miR-34a-5p,mmu-miR-5099	0.00417044	0.0187392
Ras signaling pathway	235	37	3	mmu-miR-26b-5p,mmu-miR-34a-5p,mmu-miR-5099	0.00414034	0.0187392
MAPK signaling pathway	302	45	3	mmu-miR-26b-5p,mmu-miR-34a-5p,mmu-miR-5099	0.00489194	0.0215986
Phosphatidylinositol signaling system	100	19	2	mmu-miR-26b-5p,mmu-miR-34a-5p	0.004935	0.0215986
Various types of N-glycan biosynthesis	40	10	4	mmu-miR-126a-5p,mmu-miR-26b-5p,mmu-miR-34a-5p,mmu-miR-5099	0.00538171	0.0232517
Progesterone-mediated oocyte maturation	94	18	4	mmu-miR-126a-5p,mmu-miR-26b-5p,mmu-miR-34a-5p,mmu-miR-5099	0.00562609	0.0239999
Fc epsilon RI signaling pathway	67	14	2	mmu-miR-26b-5p,mmu-miR-34a-5p	0.00630877	0.0265757
Notch signaling pathway	54	12	2	mmu-miR-26b-5p,mmu-miR-34a-5p	0.0066741	0.0277675
Spinocerebellar ataxia	148	25	3	mmu-miR-126a-5p,mmu-miR-26b-5p,mmu-miR-34a-5p	0.00696275	0.0286152
Fluid shear stress and atherosclerosis	149	25	3	mmu-miR-126a-5p,mmu-miR-26b-5p,mmu-miR-34a-5p	0.00758956	0.0308154
Toxoplasmosis	112	20	2	mmu-miR-26b-5p,mmu-miR-34a-5p	0.00812511	0.0325972
Phospholipase D signaling pathway	151	25	3	mmu-miR-26b-5p,mmu-miR-34a-5p,mmu-miR-5099	0.00898245	0.0353029
GnRH signaling pathway	91	17	3	mmu-miR-26b-5p,mmu-miR-34a-5p,mmu-miR-5099	0.00900905	0.0353029
Prion disease	272	40	4	mmu-miR-126a-5p,mmu-miR-26b-5p,mmu-miR-34a-5p,mmu-miR-5099	0.0095702	0.0370708
Adherens junction	71	14	3	mmu-miR-26b-5p,mmu-miR-34a-5p,mmu-miR-5099	0.0106264	0.0402369
Longevity regulating pathway - multiple species	64	13	3	mmu-miR-26b-5p,mmu-miR-34a-5p,mmu-miR-5099	0.0105964	0.0402369
Toll-like receptor signaling pathway	100	18	2	mmu-miR-26b-5p,mmu-miR-34a-5p	0.0107641	0.0403057
Apoptosis - multiple species	32	8	3	mmu-miR-126a-5p,mmu-miR-26b-5p,mmu-miR-34a-5p	0.0123251	0.0456435
Gap junction	87	16	3	mmu-miR-26b-5p,mmu-miR-34a-5p,mmu-miR-5099	0.0128414	0.0470388
